# Supplementary material for: Semisynthetic roxburghin tetra­methyl ether
Source: Acta Crystallogr Sect E Struct Rep Online. 2008 Jun 19;64(Pt 7):o1305. doi: 10.1107/S1600536808018266 (PMC2961722; doi:10.1107/S1600536808018266)
Supplement: Supplementary file 2 [file e-64-o1305-Isup2.hkl]

# 
# h,k,l, Fc-squared, Fo-squared, sigma(Fo-squared) and status flag 
# 
data_I
_shelx_title ' dcascm6 in P-1' 
_shelx_refln_list_code          4 
_shelx_F_calc_maximum       84.19 
_exptl_crystal_F_000       320.00 
_reflns_d_resolution_high  0.7101 
 
loop_ 
 _symmetry_equiv_pos_as_xyz 
 'x, y, z' 
 '-x, -y, -z' 
 
_cell_length_a     7.9633 
_cell_length_b     9.2454 
_cell_length_c    11.6194 
_cell_angle_alpha  73.400 
_cell_angle_beta   75.479 
_cell_angle_gamma  70.335 
 
_shelx_F_squared_multiplier     1.000 
 
loop_ 
 _refln_index_h 
 _refln_index_k 
 _refln_index_l 
 _refln_F_squared_calc 
 _refln_F_squared_meas 
 _refln_F_squared_sigma 
 _refln_observed_status 
   2   0   0     2159.66     2085.12     30.13 o 
   3   0   0      247.77      238.00      3.97 o 
   4   0   0        1.29        0.97      0.53 o 
   5   0   0        1.87        1.82      0.52 o 
   6   0   0       47.30       39.39      1.10 o 
   7   0   0       20.48       23.77      2.69 o 
   8   0   0       15.36       16.62      1.86 o 
   9   0   0        4.21        3.73      2.08 o 
  10   0   0       29.11       27.04      3.51 o 
 -10   1   0       10.85       10.43      2.90 o 
  -9   1   0        0.32       -1.04      2.15 o 
  -8   1   0        0.00       -0.71      1.60 o 
  -7   1   0       10.03        9.68      2.24 o 
  -6   1   0       50.59       49.27      4.40 o 
  -5   1   0       11.85       13.09      0.72 o 
  -4   1   0        1.61        1.71      0.52 o 
  -3   1   0       95.70       86.54      1.42 o 
  -2   1   0       17.43       18.40      0.75 o 
  -1   1   0     3657.07     3460.28     32.12 o 
   1   1   0      502.93      452.98      8.95 o 
   2   1   0      284.92      270.05      4.41 o 
   3   1   0     1673.26     1591.63     21.85 o 
   4   1   0       37.94       42.33      1.21 o 
   5   1   0       11.16        6.35      1.19 o 
   6   1   0       58.38       57.73      1.76 o 
   7   1   0        1.36        1.45      0.55 o 
   8   1   0        3.77        4.92      1.57 o 
   9   1   0      132.53      146.65      4.69 o 
  10   1   0       86.72       85.50      4.04 o 
  -9   2   0        0.98        0.31      3.06 o 
  -8   2   0        0.15        1.48      2.09 o 
  -7   2   0        2.29        2.30      1.21 o 
  -6   2   0        6.04        6.40      0.82 o 
  -5   2   0        2.61        3.06      0.63 o 
  -4   2   0      257.42      290.23      4.11 o 
  -3   2   0       91.38       88.00      1.87 o 
  -2   2   0       16.36       12.00      0.90 o 
  -1   2   0     2123.61     2030.28     21.40 o 
   0   2   0      681.61      626.56      7.80 o 
   1   2   0       21.25       19.58      0.50 o 
   2   2   0     1211.29     1129.15     17.45 o 
   3   2   0      703.57      682.27     11.06 o 
   4   2   0      341.76      341.01      5.54 o 
   5   2   0      606.83      636.64      9.22 o 
   6   2   0        9.71       10.35      1.27 o 
   7   2   0        0.64        0.78      0.67 o 
   8   2   0        2.31        1.86      1.13 o 
   9   2   0       63.27       61.15      6.49 o 
  10   2   0        2.73       -0.90      2.19 o 
  -9   3   0        2.33       -1.03      3.73 o 
  -8   3   0        9.33       12.56      2.36 o 
  -7   3   0        4.56        3.13      1.64 o 
  -6   3   0       15.54       12.53      1.64 o 
  -5   3   0       15.81       16.09      0.90 o 
  -4   3   0        2.62        1.07      0.97 o 
  -3   3   0       31.36       29.93      0.79 o 
  -2   3   0        8.43        9.37      0.47 o 
  -1   3   0        0.15        0.30      0.67 o 
   0   3   0       25.73       23.09      0.61 o 
   1   3   0        0.44        0.02      0.37 o 
   2   3   0     1862.93     1861.82     22.22 o 
   3   3   0      100.66       97.60      1.86 o 
   4   3   0       29.54       34.61      1.42 o 
   5   3   0      145.06      155.15      4.10 o 
   6   3   0       28.26       33.26      1.57 o 
   7   3   0        5.78        5.85      0.82 o 
   8   3   0       16.84       15.37      1.10 o 
   9   3   0       13.16       11.63      1.42 o 
  10   3   0        0.59        3.17      4.18 o 
  -8   4   0        8.57        9.02      2.10 o 
  -7   4   0       20.92       18.56      2.08 o 
  -6   4   0        2.69        2.18      1.32 o 
  -5   4   0       44.89       46.27      1.53 o 
  -4   4   0        6.07        6.71      0.74 o 
  -3   4   0        1.81        2.58      0.57 o 
  -2   4   0        0.03       -0.19      0.38 o 
  -1   4   0      420.65      463.82      7.46 o 
   0   4   0      350.35      396.55      5.30 o 
   1   4   0        5.83       10.77      1.04 o 
   2   4   0       30.73       25.59      0.71 o 
   3   4   0       27.41       29.63      0.93 o 
   4   4   0       54.17       59.80      1.46 o 
   5   4   0      128.03      131.89      4.63 o 
   6   4   0        5.10        3.98      1.04 o 
   7   4   0        1.22        1.49      0.74 o 
   8   4   0        0.00       -0.07      0.79 o 
   9   4   0        9.05       11.92      2.24 o 
  10   4   0        0.94       -2.48      2.48 o 
  -8   5   0        2.67        3.02      2.64 o 
  -7   5   0        5.67        7.40      2.16 o 
  -6   5   0       68.56       71.70      4.63 o 
  -5   5   0       38.50       39.77      2.01 o 
  -4   5   0       19.39       18.57      0.93 o 
  -3   5   0        1.79        1.76      0.52 o 
  -2   5   0      144.74      165.34      2.76 o 
  -1   5   0      669.29      780.00      8.96 o 
   0   5   0      266.94      296.67      4.27 o 
   1   5   0      214.75      268.87      4.03 o 
   2   5   0       53.36       52.37      1.19 o 
   3   5   0        1.13        0.81      0.29 o 
   4   5   0       73.50       70.05      1.76 o 
   5   5   0       90.45       95.13      2.78 o 
   6   5   0        0.10        0.00      1.12 o 
   7   5   0       19.71       20.14      1.21 o 
   8   5   0        3.14        2.00      1.10 o 
   9   5   0        1.95        1.12      1.68 o 
  10   5   0       13.23       10.43      2.80 o 
  -7   6   0        0.43        0.05      4.85 o 
  -6   6   0      279.44      304.76      9.59 o 
  -5   6   0       68.67       70.74      2.61 o 
  -4   6   0        0.02       -0.24      1.04 o 
  -3   6   0        1.00        1.24      0.63 o 
  -2   6   0       23.87       27.37      0.97 o 
  -1   6   0        5.27        4.68      0.45 o 
   0   6   0       34.60       35.70      1.94 o 
   1   6   0      109.07      118.31      2.31 o 
   2   6   0       48.45       56.85      1.34 o 
   3   6   0      104.37      112.74      1.99 o 
   4   6   0     1091.98     1085.22     15.04 o 
   5   6   0      277.31      281.74      7.31 o 
   6   6   0      201.97      193.93      4.13 o 
   7   6   0        7.48       10.01      4.63 o 
   8   6   0       14.38       12.86      1.75 o 
   9   6   0        1.01        1.73      2.48 o 
  10   6   0       19.53       12.48      4.63 o 
  -6   7   0        3.95        2.19      2.65 o 
  -5   7   0        0.22        2.39      2.69 o 
  -4   7   0       30.57       29.81      1.21 o 
  -3   7   0       71.27       69.13      2.01 o 
  -2   7   0       23.72       20.03      1.94 o 
  -1   7   0        0.03        0.41      0.42 o 
   0   7   0        0.00        0.05      0.53 o 
   1   7   0        0.03        0.34      0.52 o 
   2   7   0       34.07       34.91      1.19 o 
   3   7   0     1538.56     1627.79     23.28 o 
   4   7   0     1613.16     1737.93     25.82 o 
   5   7   0      448.08      474.03     12.83 o 
   6   7   0        4.54        2.84      1.13 o 
   7   7   0        0.11        1.34      1.67 o 
   8   7   0        7.05        7.76      1.57 o 
   9   7   0        1.52        0.05      1.99 o 
  10   7   0        2.35        6.41      9.18 o 
  -5   8   0        0.40        0.58      2.69 o 
  -4   8   0        0.29       -0.05      1.51 o 
  -3   8   0       46.64       48.72      2.25 o 
  -2   8   0       21.07       19.63      1.43 o 
  -1   8   0       11.30        9.04      1.07 o 
   0   8   0       25.23       23.41      2.39 o 
   1   8   0       64.67       62.18      1.68 o 
   2   8   0        0.08       -0.45      0.60 o 
   3   8   0       93.84       74.90      1.79 o 
   4   8   0        2.08        1.19      0.60 o 
   5   8   0        1.84        1.98      1.23 o 
   6   8   0        3.02        3.51      1.79 o 
   7   8   0       17.67       15.42      2.78 o 
   8   8   0       13.23       11.27      3.08 o 
   9   8   0       36.45       39.43      4.58 o 
  -4   9   0        5.88        3.91      3.73 o 
  -3   9   0       10.81       12.76      2.32 o 
  -2   9   0       11.73        9.95      1.47 o 
  -1   9   0        6.77        4.98      1.12 o 
   0   9   0      152.80      149.38      3.07 o 
   1   9   0        2.72        2.30      0.83 o 
   2   9   0       13.83       15.22      1.19 o 
   3   9   0       38.12       33.42      1.34 o 
   4   9   0       58.20       54.16      1.49 o 
   5   9   0       38.88       34.76      2.24 o 
   6   9   0       40.99       35.81      2.39 o 
   7   9   0        4.24        5.59      2.37 o 
   8   9   0       36.36       36.64      4.05 o 
   9   9   0        1.78        1.71      2.90 o 
  -3  10   0        9.70       10.83      3.89 o 
  -2  10   0        1.81       -0.64      2.15 o 
  -1  10   0        2.38        2.45      1.40 o 
   0  10   0        6.06        8.25      2.76 o 
   1  10   0        3.00        1.94      1.64 o 
   2  10   0        1.33        0.60      1.19 o 
   3  10   0        1.98        1.49      1.04 o 
   4  10   0       18.51       21.34      1.49 o 
   5  10   0       38.38       39.84      4.48 o 
   6  10   0       31.80       38.94      4.33 o 
   7  10   0        4.58        5.37      3.73 o 
   8  10   0       10.02       11.64      4.18 o 
  -2  11   0        0.45       -5.07      5.07 o 
  -1  11   0        2.03        6.26      3.34 o 
   0  11   0        2.83        2.34      2.44 o 
   1  11   0        0.00       -0.45      2.24 o 
   2  11   0        6.38        5.37      2.09 o 
   3  11   0       86.84      103.10      7.46 o 
   4  11   0        2.21        4.63      2.39 o 
   5  11   0       44.03       51.03      4.03 o 
   6  11   0        3.96        3.73      2.98 o 
   7  11   0        0.18       -1.19      2.98 o 
   1  12   0        7.98        5.07      2.83 o 
   2  12   0       38.05       43.87      5.67 o 
   3  12   0       10.45       10.89      2.98 o 
   4  12   0       13.77       20.89      3.13 o 
   5  12   0        0.38        1.64      2.83 o 
  -4 -12   1        0.05       -1.19      2.98 o 
  -3 -12   1        0.19        5.37      4.48 o 
  -7 -11   1        5.01        5.97      4.33 o 
  -6 -11   1       43.95       46.70      6.86 o 
  -5 -11   1        3.84        5.37      2.83 o 
  -4 -11   1        3.69        4.03      3.58 o 
  -3 -11   1        4.26        5.52      2.24 o 
  -2 -11   1       84.30       95.64      4.33 o 
  -1 -11   1        3.41        0.75      3.28 o 
   0 -11   1        1.34       -0.78      2.58 o 
   1 -11   1        0.00       -2.69      4.63 o 
  -7 -10   1       17.55       14.17      4.18 o 
  -6 -10   1        5.84        9.55      4.03 o 
  -5 -10   1        4.06        1.64      2.09 o 
  -4 -10   1       14.29       14.32      3.43 o 
  -3 -10   1       42.39       47.45      2.39 o 
  -2 -10   1       18.42       18.05      1.79 o 
  -1 -10   1        0.02        0.78      1.49 o 
   0 -10   1        0.11        1.02      1.51 o 
   1 -10   1       15.40       19.25      4.63 o 
   2 -10   1        4.66        6.33      3.43 o 
   3 -10   1        0.86        0.34      3.80 o 
  -9  -9   1       71.75       54.46      8.65 o 
  -8  -9   1        2.92        3.20      3.66 o 
  -7  -9   1       95.81      112.34      5.76 o 
  -6  -9   1        1.56        1.78      2.21 o 
  -5  -9   1        5.93        5.67      1.64 o 
  -4  -9   1       11.49        9.40      0.90 o 
  -3  -9   1        7.34        6.42      0.90 o 
  -2  -9   1        7.02        6.42      1.04 o 
  -1  -9   1        9.19        7.69      1.30 o 
   0  -9   1        2.80        1.34      1.15 o 
   1  -9   1       30.48       26.04      1.94 o 
   2  -9   1        1.44        0.72      1.35 o 
   3  -9   1       93.35       93.70     11.64 o 
   4  -9   1        0.47        0.47      3.13 o 
  -9  -8   1        0.04        0.55      3.66 o 
  -8  -8   1        0.98        2.50      2.72 o 
  -7  -8   1       17.97       20.13      2.86 o 
  -6  -8   1        5.87        4.21      1.79 o 
  -5  -8   1        3.17        0.95      4.63 o 
  -4  -8   1       10.88       10.15      1.79 o 
  -3  -8   1        0.26        0.00      0.75 o 
  -2  -8   1       54.23       51.92      1.64 o 
  -1  -8   1        0.01        0.35      0.68 o 
   0  -8   1       45.16       43.47      1.44 o 
   1  -8   1        2.50        2.42      0.97 o 
   2  -8   1      151.91      147.34      3.49 o 
   3  -8   1       51.69       57.35      2.32 o 
   4  -8   1        0.02       -0.69      2.18 o 
   5  -8   1        1.16       -0.96      2.72 o 
 -10  -7   1       13.04       33.42      7.46 o 
  -9  -7   1        0.38       -1.44      2.19 o 
  -8  -7   1        0.88        1.88      1.79 o 
  -7  -7   1        0.20       -0.58      1.77 o 
  -6  -7   1       65.04       58.79      3.06 o 
  -5  -7   1      189.88      179.28      5.07 o 
  -4  -7   1      805.06      841.17     37.52 o 
  -3  -7   1       11.21       11.24      1.19 o 
  -2  -7   1       53.93       52.83      3.06 o 
  -1  -7   1       12.50       11.68      1.19 o 
   0  -7   1        0.05        0.03      0.63 o 
   1  -7   1        2.63        3.04      0.82 o 
   2  -7   1        0.61        1.07      0.79 o 
   3  -7   1       11.00       12.87      1.64 o 
   4  -7   1        0.01       -1.74      1.74 o 
   5  -7   1        0.48       -0.57      2.04 o 
   6  -7   1       15.90       11.81      2.86 o 
 -10  -6   1        0.82        4.13      6.04 o 
  -9  -6   1        6.33        6.03      2.43 o 
  -8  -6   1        9.30        6.23      1.46 o 
  -7  -6   1       42.55       37.90      1.90 o 
  -6  -6   1       52.60       43.44      1.91 o 
  -5  -6   1       21.62       22.12      1.55 o 
  -4  -6   1        0.77        0.82      0.71 o 
  -3  -6   1      174.75      169.21      3.06 o 
  -2  -6   1       71.04       72.57      1.57 o 
  -1  -6   1      301.03      301.27      7.76 o 
   0  -6   1        1.53        2.63      0.63 o 
   1  -6   1        1.06        1.15      0.63 o 
   2  -6   1        1.01        0.65      0.67 o 
   3  -6   1        0.15        0.81      0.79 o 
   4  -6   1       34.41       29.45      1.10 o 
   5  -6   1       77.96       80.27      4.25 o 
   6  -6   1        0.26        0.09      2.91 o 
   7  -6   1      118.72      133.55      6.16 o 
 -10  -5   1       21.76       17.74      3.29 o 
  -9  -5   1        6.72        6.31      2.35 o 
  -8  -5   1      321.58      349.76      7.98 o 
  -7  -5   1       24.11       22.38      1.60 o 
  -6  -5   1       13.92       11.37      1.13 o 
  -5  -5   1        7.98        9.63      1.49 o 
  -4  -5   1        0.24        0.15      0.75 o 
  -3  -5   1        3.23        2.47      0.90 o 
  -2  -5   1     1088.42     1163.74     15.04 o 
  -1  -5   1      248.85      263.37      4.39 o 
   0  -5   1      198.86      220.33      3.36 o 
   1  -5   1        4.45        3.38      0.53 o 
   2  -5   1      101.03      108.76      1.96 o 
   3  -5   1       24.86       24.96      0.77 o 
   4  -5   1       64.66       67.18      3.43 o 
   5  -5   1        4.42        6.78      1.04 o 
   6  -5   1        5.65        6.98      1.36 o 
   7  -5   1       55.45       60.41      7.76 o 
   8  -5   1        3.10        4.02      3.21 o 
 -10  -4   1        1.56        0.59      3.14 o 
  -9  -4   1       69.96       76.50      3.86 o 
  -8  -4   1        1.46        1.11      0.93 o 
  -7  -4   1        0.61       -0.74      0.74 o 
  -6  -4   1        0.19       -0.22      0.57 o 
  -5  -4   1        0.02        0.02      1.00 o 
  -4  -4   1        6.67        4.74      0.65 o 
  -3  -4   1      142.82      165.79      3.58 o 
  -2  -4   1      168.49      165.32      3.58 o 
  -1  -4   1       66.86       64.90      1.79 o 
   0  -4   1      319.79      322.92      4.85 o 
   1  -4   1      795.21      839.83     11.69 o 
   2  -4   1      572.95      633.35      7.50 o 
   3  -4   1      105.91      109.73      4.10 o 
   4  -4   1       10.80       10.68      0.89 o 
   5  -4   1        2.09        3.36      1.34 o 
   6  -4   1        0.10        0.90      1.16 o 
   7  -4   1        3.99        3.97      1.72 o 
   8  -4   1        8.37        7.24      2.43 o 
 -10  -3   1       15.46       17.16      2.91 o 
  -9  -3   1        3.00        2.21      1.65 o 
  -8  -3   1       26.43       28.68      1.32 o 
  -7  -3   1        5.02        5.72      0.86 o 
  -6  -3   1       12.02       10.30      0.97 o 
  -5  -3   1      202.76      227.74      8.21 o 
  -4  -3   1        0.38        1.87      1.79 o 
  -3  -3   1     1381.55     1478.38     23.66 o 
  -2  -3   1       81.52       74.93      2.16 o 
  -1  -3   1       67.21       68.24      2.01 o 
   0  -3   1      291.42      290.07      3.81 o 
   1  -3   1       67.51       77.74      1.27 o 
   2  -3   1        3.26        1.41      0.36 o 
   3  -3   1        0.07       -0.22      0.42 o 
   4  -3   1        8.94        8.87      0.79 o 
   5  -3   1        0.86        1.22      0.68 o 
   6  -3   1       55.39       52.33      2.39 o 
   7  -3   1       17.42       13.61      1.49 o 
   8  -3   1       15.62       13.25      2.29 o 
   9  -3   1        3.48        2.31      2.40 o 
 -10  -2   1        0.23       -0.23      3.36 o 
  -9  -2   1        1.72        0.55      1.54 o 
  -8  -2   1        0.80       -1.36      1.86 o 
  -7  -2   1        1.59        1.52      0.86 o 
  -6  -2   1      267.63      290.39      4.80 o 
  -5  -2   1       70.98       71.53      1.78 o 
  -4  -2   1     1019.65     1069.66     17.36 o 
  -3  -2   1       93.66       99.60      2.73 o 
  -2  -2   1       25.22       20.63      0.52 o 
  -1  -2   1      453.44      427.12      6.43 o 
   0  -2   1     2890.71     2694.24     33.41 o 
   1  -2   1      345.97      349.22      4.32 o 
   2  -2   1        0.54        0.30      0.32 o 
   3  -2   1       14.23       15.64      0.57 o 
   4  -2   1       14.61       15.13      1.42 o 
   5  -2   1       10.86        8.60      0.74 o 
   6  -2   1      247.55      250.45      8.88 o 
   7  -2   1      122.36      124.97      6.42 o 
   8  -2   1       22.16       23.92      2.19 o 
   9  -2   1       11.53       12.77      2.44 o 
 -10  -1   1       15.79       15.30      2.65 o 
  -9  -1   1      213.99      236.29      8.58 o 
  -8  -1   1       41.01       41.74      1.65 o 
  -7  -1   1        0.79        1.77      1.04 o 
  -6  -1   1        8.45        8.22      1.04 o 
  -5  -1   1       19.00       18.16      1.34 o 
  -4  -1   1       16.39       20.46      0.82 o 
  -3  -1   1        8.47        6.92      0.74 o 
  -2  -1   1       62.58       52.81      1.18 o 
  -1  -1   1       66.90       67.96      1.37 o 
   0  -1   1      952.55      890.08     11.09 o 
   1  -1   1      335.48      323.26      3.82 o 
   2  -1   1      692.29      667.61      7.80 o 
   3  -1   1      306.14      309.82      4.20 o 
   4  -1   1       99.33       97.31      1.74 o 
   5  -1   1      145.92      156.89      5.60 o 
   6  -1   1      289.14      291.25      6.86 o 
   7  -1   1        2.68        2.75      1.00 o 
   8  -1   1       12.24       14.65      1.93 o 
   9  -1   1       13.90       16.67      3.43 o 
  10  -1   1        0.41        2.80      2.54 o 
 -10   0   1       13.41       13.29      3.21 o 
  -9   0   1      179.18      192.77      6.79 o 
  -8   0   1        1.27        0.90      0.93 o 
  -7   0   1       73.12       81.51      5.15 o 
  -6   0   1       94.19       92.69      3.06 o 
  -5   0   1        1.63        1.51      0.72 o 
  -4   0   1       16.81       14.10      1.19 o 
  -3   0   1        0.24       -0.12      0.50 o 
  -2   0   1      137.71      133.15      3.36 o 
  -1   0   1     3216.03     3032.47     43.81 o 
   2   0   1       34.47       37.18      0.79 o 
   3   0   1     1035.79     1062.99     13.83 o 
   4   0   1       32.47       36.08      1.79 o 
   5   0   1        1.22        0.80      0.60 o 
   6   0   1        3.03        2.04      0.68 o 
   7   0   1        2.32        1.26      1.07 o 
   8   0   1       22.26       25.57      2.39 o 
   9   0   1        8.30        9.96      2.16 o 
  10   0   1        1.65        1.56      2.22 o 
  -9   1   1        4.88        5.04      2.97 o 
  -8   1   1        4.82        5.30      2.11 o 
  -7   1   1       84.28       86.07     10.37 o 
  -6   1   1        7.56        6.96      0.90 o 
  -5   1   1        0.55        1.36      0.67 o 
  -4   1   1      541.55      574.65      8.56 o 
  -3   1   1      230.14      239.04      3.84 o 
  -2   1   1      287.40      273.98      4.17 o 
  -1   1   1     1106.85     1027.82     13.26 o 
   0   1   1     1012.58      894.02     15.07 o 
   1   1   1       94.02       90.12      1.79 o 
   2   1   1     2343.18     2202.95     24.84 o 
   3   1   1        0.02        0.10      0.30 o 
   4   1   1        5.22        5.50      0.40 o 
   5   1   1        0.42        0.67      0.74 o 
   6   1   1        8.32        9.34      0.82 o 
   7   1   1        2.49        2.16      0.95 o 
   8   1   1        2.87        2.03      1.49 o 
   9   1   1        2.43        3.83      2.61 o 
  10   1   1       23.47       20.14      2.18 o 
  -9   2   1        5.25        7.39      2.22 o 
  -8   2   1        0.34       -0.36      1.79 o 
  -7   2   1       35.82       35.51      3.88 o 
  -6   2   1       85.69       83.75      1.89 o 
  -5   2   1      402.01      444.98      6.84 o 
  -4   2   1     1000.80     1049.63     13.91 o 
  -3   2   1       67.59       65.16      2.31 o 
  -2   2   1       21.06       23.30      1.34 o 
  -1   2   1       47.79       49.62      1.57 o 
   0   2   1       72.17       65.78      1.00 o 
   1   2   1     1157.27     1094.86     15.72 o 
   2   2   1     3454.19     3187.56     34.22 o 
   3   2   1      179.66      170.56      2.48 o 
   4   2   1        6.75        8.39      0.82 o 
   5   2   1        2.53        2.98      0.47 o 
   6   2   1      291.24      296.31      5.16 o 
   7   2   1       20.10       20.21      1.10 o 
   8   2   1      137.09      156.41      3.87 o 
   9   2   1        3.13        2.96      1.46 o 
  10   2   1        0.80        2.47      1.82 o 
  -9   3   1        1.57        1.34      2.51 o 
  -8   3   1        0.00       -1.79      1.95 o 
  -7   3   1        0.61        0.23      1.32 o 
  -6   3   1       21.42       22.88      1.10 o 
  -5   3   1       31.76       29.05      1.10 o 
  -4   3   1      155.15      148.20      3.66 o 
  -3   3   1        1.83        1.57      0.42 o 
  -2   3   1        7.21        7.68      0.75 o 
  -1   3   1        0.04       -0.07      0.37 o 
   0   3   1       50.45       43.61      0.79 o 
   1   3   1        0.22        0.60      0.45 o 
   2   3   1       98.53       98.06      2.98 o 
   3   3   1       14.48       14.81      0.57 o 
   4   3   1        0.00       -0.30      0.60 o 
   5   3   1      647.80      676.67      9.92 o 
   6   3   1        0.31        0.45      0.82 o 
   7   3   1       93.12      103.13      2.06 o 
   8   3   1        2.78        1.03      1.10 o 
   9   3   1        2.66        2.42      1.38 o 
  10   3   1        4.90        1.37      2.48 o 
  -8   4   1        0.18        2.50      2.26 o 
  -7   4   1        9.58        8.69      1.61 o 
  -6   4   1       34.08       32.80      1.79 o 
  -5   4   1       19.90       18.12      1.10 o 
  -4   4   1        7.98        7.61      0.68 o 
  -3   4   1        9.04        8.74      0.63 o 
  -2   4   1        0.07        0.37      0.67 o 
  -1   4   1      226.74      226.72      3.22 o 
   0   4   1     1399.39     1591.09     18.73 o 
   1   4   1     1452.53     1517.09     17.91 o 
   2   4   1      750.95      760.44     11.55 o 
   3   4   1      150.54      145.32      2.42 o 
   4   4   1      199.69      193.54      3.50 o 
   5   4   1       96.44       97.58      2.10 o 
   6   4   1        4.79        5.28      0.82 o 
   7   4   1        8.14        8.96      0.74 o 
   8   4   1        0.49        0.32      0.79 o 
   9   4   1        0.00        0.44      1.27 o 
  10   4   1        0.00        5.05      2.64 o 
  -8   5   1        0.27        3.95      3.01 o 
  -7   5   1        0.85        1.13      1.90 o 
  -6   5   1        0.00       -0.71      1.25 o 
  -5   5   1       65.60       66.48      2.08 o 
  -4   5   1        6.02        8.11      0.82 o 
  -3   5   1       13.62       13.38      0.75 o 
  -2   5   1      225.95      242.57      3.66 o 
  -1   5   1       63.38       73.85      1.32 o 
   0   5   1      279.17      313.24      4.19 o 
   1   5   1       10.55       11.57      0.52 o 
   2   5   1      267.94      306.75      4.67 o 
   3   5   1      295.15      308.86      5.01 o 
   4   5   1      796.35      845.42     11.92 o 
   5   5   1        9.51        7.39      0.75 o 
   6   5   1        9.82        9.05      1.49 o 
   7   5   1       12.65       15.39      0.99 o 
   8   5   1        6.60        6.79      1.72 o 
   9   5   1       20.91       22.63      2.39 o 
  10   5   1      133.23      158.52      6.50 o 
  -7   6   1        0.01       -2.74      2.76 o 
  -6   6   1       53.22       55.55      2.69 o 
  -5   6   1      309.43      349.51     24.32 o 
  -4   6   1        0.99        2.46      0.82 o 
  -3   6   1      143.70      155.65      3.66 o 
  -2   6   1       48.40       46.75      1.18 o 
  -1   6   1        2.40        2.69      0.47 o 
   0   6   1       13.83       16.08      0.63 o 
   1   6   1        6.23        5.97      0.52 o 
   2   6   1        2.89        3.43      0.60 o 
   3   6   1      169.54      159.56      2.82 o 
   4   6   1        9.35        9.88      0.79 o 
   5   6   1      158.77      163.69      3.43 o 
   6   6   1       14.28       13.56      1.42 o 
   7   6   1       21.49       23.34      1.25 o 
   8   6   1       48.16       42.82      2.07 o 
   9   6   1       24.04       27.97      2.59 o 
  10   6   1        8.98        3.74      3.64 o 
  -6   7   1      144.51      150.53     19.10 o 
  -5   7   1       44.11       43.52      3.28 o 
  -4   7   1       85.64       88.48      5.45 o 
  -3   7   1       12.22       11.11      1.12 o 
  -2   7   1        1.97        1.88      0.63 o 
  -1   7   1       21.96       20.15      0.75 o 
   0   7   1        1.99        3.74      0.61 o 
   1   7   1        4.98        3.85      0.53 o 
   2   7   1        1.43        1.94      0.60 o 
   3   7   1        7.94        8.65      0.60 o 
   4   7   1       53.67       52.37      1.04 o 
   5   7   1        0.03        1.04      1.04 o 
   6   7   1      520.54      552.23      7.92 o 
   7   7   1      115.33      113.42      4.03 o 
   8   7   1       28.09       27.46      1.89 o 
   9   7   1        0.38        0.89      1.89 o 
  10   7   1        1.11        2.25      3.56 o 
  -5   8   1        6.33        8.65      2.83 o 
  -4   8   1       53.10       61.64      5.45 o 
  -3   8   1        6.66        6.87      0.90 o 
  -2   8   1        0.20        0.63      0.74 o 
  -1   8   1       31.16       24.38      0.83 o 
   0   8   1      193.62      168.55      3.07 o 
   1   8   1        7.23        6.24      1.12 o 
   2   8   1      108.64      103.55      2.24 o 
   3   8   1        3.35        3.43      0.75 o 
   4   8   1       50.45       44.91      1.34 o 
   5   8   1        5.82        4.63      1.04 o 
   6   8   1        5.35        4.03      1.34 o 
   7   8   1        0.21       -0.15      1.49 o 
   8   8   1        0.34       -1.06      1.90 o 
   9   8   1        7.89        8.70      3.36 o 
  10   8   1        0.17       -2.39      5.07 o 
  -4   9   1       10.34       10.02      3.72 o 
  -3   9   1        0.09       -0.49      1.84 o 
  -2   9   1        0.69        0.41      1.15 o 
  -1   9   1      282.44      262.95      6.27 o 
   0   9   1        6.72        6.02      0.98 o 
   1   9   1       66.87       56.16      1.70 o 
   2   9   1        0.29        0.45      0.90 o 
   3   9   1       11.16       12.68      0.90 o 
   4   9   1       10.45        8.80      0.90 o 
   5   9   1       19.15       15.37      1.34 o 
   6   9   1       27.69       24.02      2.09 o 
   8   9   1        0.43        3.88      4.03 o 
   9   9   1       34.00       26.56      5.07 o 
  -3  10   1        1.31        1.79      3.36 o 
  -2  10   1        1.97        2.46      5.30 o 
  -1  10   1        5.53        7.75      1.68 o 
   0  10   1        9.09        8.78      1.64 o 
   1  10   1       13.19       11.64      2.98 o 
   2  10   1        0.27        0.90      1.49 o 
   3  10   1        0.04       -1.04      1.04 o 
   4  10   1        9.75        8.36      1.04 o 
   5  10   1       22.67       22.53      2.09 o 
   6  10   1       12.46       14.02      2.39 o 
   7  10   1        0.25        1.64      3.43 o 
   8  10   1        0.73       -2.83      3.28 o 
   9  10   1       17.00       13.73      4.48 o 
  -2  11   1       55.04       60.79      5.76 o 
  -1  11   1        0.88        3.21      3.03 o 
   0  11   1       11.15       13.88      3.58 o 
   1  11   1        6.55        8.95      2.24 o 
   2  11   1        0.04       -0.60      1.49 o 
   3  11   1        3.61        5.52      1.64 o 
   4  11   1      127.86      161.59      7.01 o 
   5  11   1        8.09        7.01      4.03 o 
   6  11   1        5.25        5.67      4.33 o 
   7  11   1       14.46       14.62      3.28 o 
   8  11   1       18.13       22.53      4.18 o 
   0  12   1        0.01       -2.54      3.58 o 
   1  12   1        2.18        1.04      4.03 o 
   2  12   1        0.96        0.90      3.73 o 
   3  12   1       19.46       19.10      2.98 o 
   4  12   1        5.42        5.07      2.54 o 
   5  12   1        0.22        0.75      4.33 o 
   6  12   1        0.74        1.79      5.82 o 
  -6 -11   2        2.32       -1.04      3.13 o 
  -5 -11   2        2.47        2.69      2.83 o 
  -4 -11   2        0.43        0.30      2.39 o 
  -3 -11   2       48.17       45.06      3.73 o 
  -2 -11   2        2.63        3.88      3.58 o 
  -1 -11   2       70.26       85.94      8.06 o 
   0 -11   2        4.45        3.72      2.72 o 
   1 -11   2        0.03       -3.13      3.88 o 
  -7 -10   2       10.93       17.46      6.27 o 
  -6 -10   2        1.37        3.58      3.43 o 
  -5 -10   2        6.65        9.85      2.54 o 
  -4 -10   2       48.43       60.13      3.73 o 
  -3 -10   2       24.89       25.22      1.94 o 
  -2 -10   2        8.75       10.44      1.64 o 
  -1 -10   2        8.65        6.49      1.57 o 
   0 -10   2        0.08        1.48      2.54 o 
   1 -10   2        1.69        3.63      2.58 o 
   2 -10   2        4.25        4.45      2.69 o 
   3 -10   2        0.81       -0.60      4.18 o 
  -8  -9   2        0.21       -0.30      4.48 o 
  -7  -9   2        5.05        7.91      2.78 o 
  -6  -9   2       70.61       82.13      4.84 o 
  -5  -9   2        4.65        1.89      1.82 o 
  -4  -9   2       23.14       18.05      2.39 o 
  -3  -9   2       14.79       12.23      1.34 o 
  -2  -9   2       52.15       52.07      1.79 o 
  -1  -9   2       23.81       23.43      1.59 o 
   0  -9   2        6.64        7.09      1.35 o 
   1  -9   2        0.73        2.21      1.34 o 
   2  -9   2       59.38       64.59      3.75 o 
   3  -9   2        0.55        2.30      2.44 o 
   4  -9   2        4.53        7.72      2.76 o 
  -9  -8   2        1.84       -2.87      2.87 o 
  -8  -8   2        0.07       -3.11      3.11 o 
  -7  -8   2       49.12       58.04      6.56 o 
  -6  -8   2       13.95       16.60      4.25 o 
  -5  -8   2        9.53        8.20      2.16 o 
  -4  -8   2        1.51        0.35      1.20 o 
  -3  -8   2        4.42        4.03      0.90 o 
  -2  -8   2       15.78       13.88      2.39 o 
  -1  -8   2       79.63       69.90      3.73 o 
   0  -8   2        4.19        0.90      1.34 o 
   1  -8   2       32.17       32.70      1.79 o 
   2  -8   2       25.27       25.97      1.42 o 
   3  -8   2        7.10        7.87      2.07 o 
   4  -8   2       10.27       10.41      2.43 o 
   5  -8   2       12.41       10.03      3.58 o 
  -9  -7   2        0.85       -2.19      3.01 o 
  -8  -7   2        3.61        2.56      3.10 o 
  -7  -7   2        0.68        0.05      2.65 o 
  -6  -7   2        9.45        9.78      1.67 o 
  -5  -7   2       14.25       11.27      1.24 o 
  -4  -7   2        7.97        6.67      1.09 o 
  -3  -7   2      473.17      508.60      7.67 o 
  -2  -7   2     1185.99     1287.81     19.84 o 
  -1  -7   2     1096.92     1139.76     15.25 o 
   0  -7   2       40.81       42.72      1.87 o 
   1  -7   2        0.33        0.51      0.74 o 
   2  -7   2        0.19        1.04      0.77 o 
   3  -7   2        0.51        1.42      1.37 o 
   4  -7   2        3.77        4.31      2.09 o 
   5  -7   2        8.35        4.63      2.47 o 
   6  -7   2        9.14        9.63      2.97 o 
 -10  -6   2        0.02       -2.09      4.92 o 
  -9  -6   2        0.93        2.61      2.55 o 
  -8  -6   2       13.14       11.80      2.32 o 
  -7  -6   2        3.41        5.04      1.85 o 
  -6  -6   2       18.42       14.98      1.67 o 
  -5  -6   2       23.84       23.56      5.00 o 
  -4  -6   2      253.14      254.75      4.84 o 
  -3  -6   2      304.24      314.27      4.65 o 
  -2  -6   2     1823.46     1790.01     23.01 o 
  -1  -6   2       21.17       20.56      0.84 o 
   0  -6   2        8.44        8.98      0.79 o 
   1  -6   2       19.18       18.73      0.90 o 
   2  -6   2        7.45        6.83      2.39 o 
   3  -6   2        4.56        5.00      1.21 o 
   4  -6   2        2.03        1.44      1.10 o 
   5  -6   2        5.00       10.05      2.83 o 
   6  -6   2        0.24        0.80      2.26 o 
   7  -6   2       23.27       23.21      3.41 o 
 -10  -5   2        6.47       16.11      4.03 o 
  -9  -5   2       18.57       18.32      2.82 o 
  -8  -5   2       47.11       48.49      3.21 o 
  -7  -5   2        0.94        0.47      1.63 o 
  -6  -5   2        3.33        3.74      1.29 o 
  -5  -5   2       52.64       49.67      2.35 o 
  -4  -5   2        1.27        1.74      0.82 o 
  -3  -5   2      112.41      118.43      6.34 o 
  -2  -5   2       75.44       74.39      1.47 o 
  -1  -5   2        9.68        8.55      0.68 o 
   0  -5   2       39.63       39.52      0.98 o 
   1  -5   2        4.19        6.14      0.82 o 
   2  -5   2       95.74       99.84      2.00 o 
   3  -5   2      260.77      273.67      4.88 o 
   4  -5   2       89.07       93.97      2.31 o 
   5  -5   2        0.01        0.16      1.87 o 
   6  -5   2        3.50        3.84      1.44 o 
   7  -5   2       47.31       48.02      4.33 o 
   8  -5   2       39.84       44.70      5.07 o 
 -10  -4   2        0.27        1.50      3.09 o 
  -9  -4   2       25.71       27.88      2.82 o 
  -8  -4   2        1.24        0.45      1.17 o 
  -7  -4   2       12.46       11.68      1.72 o 
  -6  -4   2        5.05        3.97      0.57 o 
  -5  -4   2        2.04        2.65      0.42 o 
  -4  -4   2       10.61        9.75      0.82 o 
  -3  -4   2      250.25      234.68      3.94 o 
  -2  -4   2       85.29       86.83      2.03 o 
  -1  -4   2       34.12       33.87      0.89 o 
   0  -4   2       35.57       39.41      1.09 o 
   1  -4   2       28.68       31.75      0.86 o 
   2  -4   2       87.86      101.04      4.10 o 
   3  -4   2      183.84      203.15      3.58 o 
   4  -4   2        0.70        1.39      0.61 o 
   5  -4   2        1.52        2.16      0.82 o 
   6  -4   2        3.10        3.46      1.21 o 
   7  -4   2        9.73        9.47      1.65 o 
   8  -4   2        0.26        0.09      2.47 o 
 -10  -3   2        0.40       -1.25      3.04 o 
  -9  -3   2       36.00       41.09      3.36 o 
  -8  -3   2        0.26        0.47      1.94 o 
  -7  -3   2       30.92       28.93      3.36 o 
  -6  -3   2       55.01       49.61      1.48 o 
  -5  -3   2        4.01        3.54      2.24 o 
  -4  -3   2       30.03       27.91      1.10 o 
  -3  -3   2       95.32       98.98      5.30 o 
  -2  -3   2       27.53       37.36      2.61 o 
  -1  -3   2      241.26      228.04      3.84 o 
   0  -3   2     2053.62     2053.59     25.38 o 
   1  -3   2        2.25        2.52      0.38 o 
   2  -3   2       18.55       22.16      0.74 o 
   3  -3   2       36.77       36.89      1.19 o 
   4  -3   2        4.85        6.05      0.53 o 
   5  -3   2        6.78        6.86      0.79 o 
   6  -3   2        2.23        2.70      1.00 o 
   7  -3   2       11.36       11.07      1.29 o 
   8  -3   2        6.50        7.45      2.19 o 
   9  -3   2        0.07       -0.69      3.66 o 
 -10  -2   2        0.27        3.38      3.30 o 
  -9  -2   2        6.96        8.41      2.04 o 
  -8  -2   2        7.41        6.67      1.65 o 
  -7  -2   2       93.68       91.60      4.33 o 
  -6  -2   2       18.33       13.59      0.95 o 
  -5  -2   2        0.38        0.78      0.97 o 
  -4  -2   2        4.15        4.90      1.04 o 
  -3  -2   2     1477.51     1570.01     25.17 o 
  -2  -2   2      559.14      563.79      9.47 o 
  -1  -2   2     1337.95     1273.22     22.90 o 
   0  -2   2      601.64      574.03      9.13 o 
   1  -2   2       14.93       13.65      0.63 o 
   2  -2   2      145.64      139.62      1.97 o 
   3  -2   2      356.21      349.61      4.22 o 
   4  -2   2        1.31        0.98      0.47 o 
   5  -2   2       16.16       15.41      3.36 o 
   6  -2   2       73.11       80.07      3.13 o 
   7  -2   2        1.06        2.27      1.49 o 
   8  -2   2        0.97        1.11      1.57 o 
   9  -2   2        0.01       -0.71      2.26 o 
 -10  -1   2       10.00       14.07      3.78 o 
  -9  -1   2      112.12      131.44      4.37 o 
  -8  -1   2      216.08      230.77      5.29 o 
  -7  -1   2      268.97      293.89      7.74 o 
  -6  -1   2        0.48        1.49      1.11 o 
  -5  -1   2        0.00       -0.72      0.74 o 
  -4  -1   2      113.88      112.62      2.51 o 
  -3  -1   2      155.39      160.30      3.33 o 
  -2  -1   2       71.78       79.46      1.60 o 
  -1  -1   2     2517.37     2330.30     29.40 o 
   0  -1   2     1002.09      953.28     12.98 o 
   1  -1   2      219.86      208.99      4.63 o 
   2  -1   2       81.49       70.66      1.21 o 
   3  -1   2     1699.06     1731.60     18.20 o 
   4  -1   2        2.46        1.48      0.57 o 
   5  -1   2        4.98        3.13      0.63 o 
   6  -1   2        2.72        3.06      0.74 o 
   7  -1   2        5.06        4.24      1.00 o 
   8  -1   2       27.73       22.38      1.79 o 
   9  -1   2        5.66        6.43      2.16 o 
  10  -1   2        0.06       -2.62      2.62 o 
 -10   0   2       46.03       48.11      3.84 o 
  -9   0   2       25.86       24.00      2.68 o 
  -8   0   2      138.32      148.05      3.73 o 
  -7   0   2        0.74       -0.14      1.18 o 
  -6   0   2       60.98       63.33      3.06 o 
  -5   0   2       46.75       48.70      3.28 o 
  -4   0   2      177.77      170.07      4.25 o 
  -3   0   2        5.53        4.88      1.34 o 
  -2   0   2       22.72       20.86      0.97 o 
  -1   0   2        5.65        5.50      0.30 o 
   0   0   2     2411.40     2264.18     32.81 o 
   1   0   2      250.02      236.79      3.37 o 
   3   0   2       94.79      104.70      1.47 o 
   4   0   2      853.44      879.85     11.18 o 
   5   0   2      138.11      146.39      4.40 o 
   6   0   2        1.68        1.40      0.86 o 
   7   0   2        1.82        1.54      1.72 o 
   8   0   2        3.88        3.66      1.40 o 
   9   0   2        3.16        2.48      1.97 o 
  10   0   2        2.18        0.67      2.83 o 
  -9   1   2        4.00        5.88      2.69 o 
  -8   1   2       48.87       50.62      4.77 o 
  -7   1   2        5.43        7.67      1.29 o 
  -6   1   2        0.58        0.77      0.88 o 
  -5   1   2        0.74        1.87      0.74 o 
  -4   1   2       74.36       70.56      2.01 o 
  -3   1   2       40.65       45.75      1.10 o 
  -2   1   2        9.72       10.76      0.82 o 
  -1   1   2      689.42      630.96      8.62 o 
   0   1   2        3.83        4.88      0.37 o 
   1   1   2     4078.41     3975.71     44.68 o 
   2   1   2     2221.21     2106.19     25.51 o 
   3   1   2      208.61      208.75      2.90 o 
   4   1   2       10.42       10.70      0.57 o 
   5   1   2      381.12      386.14      6.39 o 
   6   1   2       16.98       15.02      0.89 o 
   7   1   2        3.13        1.85      0.97 o 
   8   1   2       15.37       13.66      1.42 o 
   9   1   2        3.13        2.37      2.09 o 
  10   1   2        3.38        3.31      2.19 o 
  -9   2   2        0.02       -0.70      2.98 o 
  -8   2   2        6.81        7.44      1.99 o 
  -7   2   2        3.12        2.81      1.37 o 
  -6   2   2        1.04        0.14      0.89 o 
  -5   2   2       51.14       55.80      1.75 o 
  -4   2   2       24.66       26.85      0.97 o 
  -3   2   2        0.21        0.22      0.42 o 
  -2   2   2      441.01      490.63      8.36 o 
  -1   2   2      238.53      235.39      3.65 o 
   0   2   2       28.42       23.68      0.82 o 
   1   2   2     1940.04     1822.00     23.03 o 
   2   2   2      851.02      799.70     10.24 o 
   3   2   2        2.93        2.93      0.32 o 
   4   2   2      464.90      460.01      6.49 o 
   5   2   2      129.01      135.11      2.40 o 
   6   2   2       87.92       85.38      2.22 o 
   7   2   2      205.16      196.97      7.76 o 
   8   2   2        2.14        2.76      1.16 o 
   9   2   2        1.36        0.12      1.49 o 
  10   2   2        0.88        0.05      2.31 o 
  -9   3   2       17.64       14.24      2.72 o 
  -8   3   2       22.26       21.69      2.15 o 
  -7   3   2        9.93       11.01      2.46 o 
  -6   3   2       72.80       75.19      2.06 o 
  -5   3   2       44.05       44.26      2.09 o 
  -4   3   2       37.69       37.67      1.16 o 
  -3   3   2        9.88       12.83      0.97 o 
  -2   3   2        9.12       11.26      0.60 o 
  -1   3   2        9.71        8.14      0.42 o 
   0   3   2        1.63        1.72      0.21 o 
   1   3   2      241.88      234.69      3.04 o 
   2   3   2       11.53       10.44      1.19 o 
   3   3   2        1.14        0.95      0.38 o 
   4   3   2      510.75      489.13      6.04 o 
   5   3   2        4.76        4.90      0.57 o 
   6   3   2       28.60       28.27      0.82 o 
   7   3   2       72.39       74.27      2.00 o 
   8   3   2        5.26        5.57      1.25 o 
   9   3   2        4.72        5.07      1.58 o 
  10   3   2        2.32        1.43      1.63 o 
  11   3   2        4.52        4.48      5.82 o 
  -8   4   2        9.40       10.06      2.48 o 
  -7   4   2        0.03        1.39      1.47 o 
  -6   4   2       39.02       40.61      2.39 o 
  -5   4   2       45.55       44.73      1.53 o 
  -4   4   2       10.65        9.25      0.82 o 
  -3   4   2      204.45      203.74      9.62 o 
  -2   4   2       43.45       42.01      1.00 o 
  -1   4   2        0.17        0.07      0.42 o 
   0   4   2       22.38       21.44      0.82 o 
   1   4   2      504.63      535.92      9.10 o 
   2   4   2      528.10      575.76      7.85 o 
   3   4   2       20.42       14.68      0.67 o 
   4   4   2       70.89       64.51      2.46 o 
   5   4   2        1.10        0.66      0.36 o 
   6   4   2       25.10       22.46      0.84 o 
   7   4   2       13.51       13.92      0.79 o 
   8   4   2        0.59       -0.10      1.04 o 
   9   4   2        1.19        2.12      1.32 o 
  10   4   2        1.28        2.22      2.83 o 
  11   4   2        4.91       19.25      7.01 o 
  -8   5   2        2.42        9.15      3.86 o 
  -7   5   2        8.83        8.02      1.83 o 
  -6   5   2        0.71        0.30      2.09 o 
  -5   5   2        1.30        1.01      1.00 o 
  -4   5   2       66.38       75.66      1.65 o 
  -3   5   2       13.38       14.37      0.79 o 
  -2   5   2       75.06       76.75      1.51 o 
  -1   5   2       16.89       16.09      1.12 o 
   0   5   2      139.00      167.91      2.78 o 
   1   5   2     1046.12     1208.20     25.36 o 
   2   5   2      380.84      415.89      6.13 o 
   3   5   2      353.79      415.49      6.05 o 
   4   5   2       26.09       21.05      1.04 o 
   5   5   2        0.65        1.03      0.65 o 
   6   5   2       26.42       23.50      1.12 o 
   7   5   2       57.52       58.41      1.69 o 
   8   5   2        0.17        0.00      1.04 o 
   9   5   2        6.89        5.74      1.61 o 
  10   5   2        1.13        1.11      2.35 o 
  11   5   2        1.06       16.86      6.42 o 
  -7   6   2        3.88       -0.46      2.76 o 
  -6   6   2       47.06       46.79      2.37 o 
  -5   6   2        5.15        5.44      1.16 o 
  -4   6   2      805.76      863.37     12.82 o 
  -3   6   2      117.00      117.74      2.15 o 
  -2   6   2        3.88        3.85      0.57 o 
  -1   6   2       15.04       15.81      1.49 o 
   0   6   2       87.27      105.55      1.90 o 
   1   6   2        0.52        0.88      0.55 o 
   2   6   2       40.77       40.48      1.64 o 
   3   6   2       93.67       93.40      1.64 o 
   4   6   2       68.73       73.95      2.31 o 
   5   6   2      130.24      133.04      2.43 o 
   6   6   2      422.00      442.11      8.19 o 
   7   6   2      177.94      184.42      4.03 o 
   8   6   2      132.33      140.56      3.36 o 
   9   6   2        0.35        1.24      1.72 o 
  10   6   2       10.49        8.77      2.48 o 
  -6   7   2        0.47       -0.75      5.22 o 
  -5   7   2       75.09       78.40      2.89 o 
  -4   7   2        1.55        1.04      0.97 o 
  -3   7   2        0.79        0.67      0.95 o 
  -2   7   2       77.06       78.16      2.54 o 
  -1   7   2      244.16      240.38      7.09 o 
   0   7   2       56.54       53.19      2.09 o 
   1   7   2        2.06        2.42      0.56 o 
   2   7   2        0.64        0.13      0.55 o 
   3   7   2        7.40        9.85      0.60 o 
   4   7   2        9.20        7.46      0.90 o 
   5   7   2     1150.64     1220.62     17.90 o 
   6   7   2     1208.94     1282.09     18.95 o 
   7   7   2      256.61      277.31      5.52 o 
   8   7   2        1.82        0.77      2.39 o 
   9   7   2        5.52        4.03      4.18 o 
  10   7   2        3.34        4.82      3.52 o 
  -5   8   2        0.00       -1.30      3.33 o 
  -4   8   2        6.93        7.54      1.53 o 
  -3   8   2        3.30        3.69      1.10 o 
  -2   8   2        0.44        1.15      0.79 o 
  -1   8   2       82.35       76.56      1.68 o 
   0   8   2       19.06       18.43      0.77 o 
   1   8   2       11.45        8.25      0.70 o 
   2   8   2       29.97       29.66      1.27 o 
   3   8   2       88.88       89.82      1.94 o 
   4   8   2        0.04        1.04      0.60 o 
   5   8   2      134.64      117.61      8.28 o 
   6   8   2        5.58        4.77      1.04 o 
   7   8   2       18.97       17.34      1.49 o 
   8   8   2        8.88       11.64      1.79 o 
   9   8   2        9.47       10.59      2.42 o 
  10   8   2        6.17        4.20      3.30 o 
  -4   9   2       14.06       14.68      2.61 o 
  -3   9   2        4.46        3.83      2.07 o 
  -2   9   2        7.44        5.06      1.57 o 
  -1   9   2        8.14        7.35      1.12 o 
   0   9   2       24.04       19.25      1.02 o 
   1   9   2       15.37       14.14      1.57 o 
   2   9   2      216.22      181.28      3.73 o 
   3   9   2        6.56        4.63      0.75 o 
   4   9   2        6.83        6.12      0.75 o 
   5   9   2       27.93       23.28      1.34 o 
   6   9   2       39.60       38.64      2.09 o 
   7   9   2       40.61       47.55      3.27 o 
   8   9   2       23.17       22.53      3.73 o 
   9   9   2        3.83        1.91      2.83 o 
  -3  10   2        0.04       -2.67      3.42 o 
  -2  10   2        8.47        8.10      2.32 o 
  -1  10   2        5.49        3.88      1.91 o 
   0  10   2        2.53        1.02      1.01 o 
   1  10   2        0.13        1.74      1.57 o 
   2  10   2        1.68        1.49      0.90 o 
   3  10   2        2.38        3.43      1.19 o 
   4  10   2        6.82        5.67      1.04 o 
   5  10   2        0.66        0.15      1.94 o 
   6  10   2       23.59       26.86      4.03 o 
   7  10   2       22.47       31.93      3.28 o 
   9  10   2        1.71        4.18      4.03 o 
  -2  11   2        8.49        9.56      3.97 o 
  -1  11   2       10.96       11.44      2.32 o 
   0  11   2        1.49        0.89      2.24 o 
   1  11   2        8.14       10.00      2.39 o 
   2  11   2        3.78        3.13      1.49 o 
   3  11   2        0.34       -0.60      1.34 o 
   4  11   2       11.02       11.94      2.24 o 
   5  11   2       75.21      109.66      5.22 o 
   6  11   2        0.27        3.13      4.48 o 
   7  11   2       20.02       22.53      3.13 o 
   8  11   2        8.03        7.76      3.43 o 
   0  12   2       33.22       38.55      4.77 o 
   1  12   2        4.29        3.43      2.54 o 
   2  12   2        2.68        1.64      2.39 o 
   3  12   2        8.90        8.21      4.03 o 
   4  12   2       37.51       46.55      5.97 o 
   5  12   2       16.66       13.88      4.48 o 
   6  12   2       25.29       52.67      7.31 o 
  -5 -11   3        4.82        7.91      3.28 o 
  -4 -11   3       70.45       65.35      4.92 o 
  -3 -11   3        0.01       -1.49      3.13 o 
  -2 -11   3        1.47        4.63      3.28 o 
  -1 -11   3        0.75       -1.68      2.53 o 
   0 -11   3       37.25       35.03      3.80 o 
  -7 -10   3        3.79       10.52      3.80 o 
  -6 -10   3        9.12        8.72      3.26 o 
  -5 -10   3       11.57       10.89      3.58 o 
  -4 -10   3        6.91        9.55      2.54 o 
  -3 -10   3        4.81        5.07      2.24 o 
  -2 -10   3        8.69        7.01      1.64 o 
  -1 -10   3       55.15       59.64      6.04 o 
   0 -10   3       17.68       20.21      2.69 o 
   1 -10   3        0.08       -1.94      3.43 o 
   2 -10   3        0.67       -1.84      2.79 o 
  -8  -9   3        6.10        5.07      5.67 o 
  -7  -9   3      105.92      119.75     10.74 o 
  -6  -9   3        2.93        7.91      4.18 o 
  -5  -9   3      152.08      176.89      7.65 o 
  -4  -9   3        0.03       -1.49      2.39 o 
  -3  -9   3        2.31        2.09      1.34 o 
  -2  -9   3        0.85        1.25      1.45 o 
  -1  -9   3        1.38        1.89      1.40 o 
   0  -9   3        4.31        2.59      1.33 o 
   1  -9   3        4.60        5.01      3.21 o 
   2  -9   3        4.79        3.77      2.69 o 
   3  -9   3        8.64        5.77      2.29 o 
   4  -9   3        0.29        0.45      4.48 o 
  -8  -8   3       40.65       46.90      4.79 o 
  -7  -8   3        0.19       -2.83      3.88 o 
  -6  -8   3        4.57        6.71      3.43 o 
  -5  -8   3       13.15        9.40      1.80 o 
  -4  -8   3       22.74       18.59      1.72 o 
  -3  -8   3        6.00        4.43      0.83 o 
  -2  -8   3       52.57       54.41      2.61 o 
  -1  -8   3        0.40       -0.34      1.08 o 
   0  -8   3       42.20       41.97      3.43 o 
   1  -8   3        4.74        4.24      1.79 o 
   2  -8   3       21.31       21.30      2.37 o 
   3  -8   3        0.76        0.73      2.31 o 
   4  -8   3       79.07       85.36      4.70 o 
   5  -8   3       31.52       32.23      4.63 o 
  -9  -7   3        0.27        1.13      2.94 o 
  -8  -7   3       20.00       19.83      3.61 o 
  -7  -7   3        0.89       -0.91      2.59 o 
  -6  -7   3        0.00       -1.26      2.16 o 
  -5  -7   3        1.76        2.18      2.31 o 
  -4  -7   3       85.22       76.79      2.76 o 
  -3  -7   3      177.64      174.98      3.35 o 
  -2  -7   3      658.28      698.53     10.03 o 
  -1  -7   3       33.88       31.48      1.79 o 
   0  -7   3       40.52       39.96      3.06 o 
   1  -7   3       37.93       39.19      2.39 o 
   2  -7   3        0.56        0.52      1.16 o 
   3  -7   3        3.99        4.86      2.03 o 
   4  -7   3        0.59        1.38      2.04 o 
   5  -7   3        2.14       -1.18      2.47 o 
   6  -7   3        0.50        2.37      2.79 o 
  -9  -6   3       10.05        6.86      3.05 o 
  -8  -6   3        0.71        4.27      2.43 o 
  -7  -6   3        8.81        5.21      2.11 o 
  -6  -6   3        8.27        4.15      1.90 o 
  -5  -6   3       67.09       54.69      2.04 o 
  -4  -6   3       38.85       33.14      1.48 o 
  -3  -6   3        2.70        4.59      0.57 o 
  -2  -6   3       17.63       16.46      0.72 o 
  -1  -6   3      129.84      126.27      3.88 o 
   0  -6   3      103.59      107.55      2.35 o 
   1  -6   3      156.79      160.52      3.41 o 
   2  -6   3        2.04       -0.12      1.10 o 
   3  -6   3        0.31        1.58      1.07 o 
   4  -6   3        0.00       -0.22      1.48 o 
   5  -6   3        1.32        0.30      1.74 o 
   6  -6   3       13.58       12.85      2.91 o 
   7  -6   3       28.62       26.70      4.25 o 
  -9  -5   3        0.99        1.66      2.91 o 
  -8  -5   3       43.81       34.46      3.58 o 
  -7  -5   3        2.85        2.23      2.27 o 
  -6  -5   3      513.45      511.31     24.77 o 
  -5  -5   3       33.83       23.69      2.39 o 
  -4  -5   3       41.36       42.68      1.48 o 
  -3  -5   3        0.01        0.55      0.67 o 
  -2  -5   3        5.61        5.70      0.90 o 
  -1  -5   3        2.49        2.36      0.52 o 
   0  -5   3      522.12      544.53      8.75 o 
   1  -5   3       53.89       54.10      4.03 o 
   2  -5   3       80.47       79.93      1.97 o 
   3  -5   3        3.70        4.36      1.19 o 
   4  -5   3       16.76       14.92      0.97 o 
   5  -5   3        9.23       10.24      2.09 o 
   6  -5   3        9.59       12.09      4.10 o 
   7  -5   3        0.52        0.78      2.72 o 
   8  -5   3        3.34        1.64      4.33 o 
 -10  -4   3        9.51        6.86      4.92 o 
  -9  -4   3        7.58       13.19      3.28 o 
  -8  -4   3        8.35        5.66      2.16 o 
  -7  -4   3      177.78      182.53      9.33 o 
  -6  -4   3       17.25       12.63      1.12 o 
  -5  -4   3        5.78        4.73      0.74 o 
  -4  -4   3        6.25        5.85      0.57 o 
  -3  -4   3       16.57       20.14      0.95 o 
  -2  -4   3        2.74        1.51      0.75 o 
  -1  -4   3      123.36      135.20      2.73 o 
   0  -4   3        0.84        1.11      0.47 o 
   1  -4   3        9.95       10.90      0.55 o 
   2  -4   3       73.38       75.82      1.72 o 
   3  -4   3      204.36      206.96      4.03 o 
   4  -4   3      180.12      185.72      3.57 o 
   5  -4   3       33.57       37.95      3.21 o 
   6  -4   3       17.17       16.31      1.60 o 
   7  -4   3        0.22        0.46      2.29 o 
   8  -4   3        0.10       -0.84      2.78 o 
 -10  -3   3        0.47        2.09      4.77 o 
  -9  -3   3        4.67        4.91      2.76 o 
  -8  -3   3       25.07       23.67      2.76 o 
  -7  -3   3        1.80        4.18      1.94 o 
  -6  -3   3       68.55       59.59      1.87 o 
  -5  -3   3        4.90        4.46      1.05 o 
  -4  -3   3       18.80       21.31      0.89 o 
  -3  -3   3      197.71      218.23      3.95 o 
  -2  -3   3        2.44        0.45      0.42 o 
  -1  -3   3     1022.94     1106.93     16.14 o 
   0  -3   3      204.43      205.82      3.69 o 
   1  -3   3       61.25       59.76      2.09 o 
   2  -3   3       84.38       79.87      1.72 o 
   3  -3   3      101.75      111.52      4.25 o 
   4  -3   3        0.25        0.50      0.75 o 
   5  -3   3        0.05       -0.11      0.68 o 
   6  -3   3        2.25        2.10      0.97 o 
   7  -3   3        0.64        0.82      1.18 o 
   8  -3   3       12.75       11.48      2.26 o 
   9  -3   3        9.68        8.32      3.04 o 
 -10  -2   3        0.24        2.39      6.12 o 
  -9  -2   3        5.93        3.79      2.04 o 
  -8  -2   3       14.14       16.72      1.83 o 
  -7  -2   3       11.62       12.65      1.40 o 
  -6  -2   3        4.74        4.95      1.07 o 
  -5  -2   3        0.29       -0.77      1.00 o 
  -4  -2   3      349.78      393.09     10.56 o 
  -3  -2   3      196.48      204.86      4.31 o 
  -2  -2   3     1695.09     1811.72     28.70 o 
  -1  -2   3      446.47      451.67      6.45 o 
   0  -2   3       10.45        8.72      1.04 o 
   1  -2   3      270.78      264.34      4.73 o 
   2  -2   3      343.44      344.83      5.12 o 
   3  -2   3       66.36       70.75      3.58 o 
   4  -2   3        1.90        0.91      0.47 o 
   5  -2   3        3.78        4.26      0.90 o 
   6  -2   3       10.49        9.72      1.00 o 
   7  -2   3        0.34        0.51      1.07 o 
   8  -2   3       54.68       45.86      3.28 o 
   9  -2   3       32.19       29.04      3.43 o 
 -10  -1   3        2.08       -3.13      6.27 o 
  -9  -1   3        0.39        1.41      2.44 o 
  -8  -1   3       48.97       50.45      3.21 o 
  -7  -1   3      382.46      424.73      9.03 o 
  -6  -1   3       52.24       51.81      1.63 o 
  -5  -1   3        3.88        4.04      0.63 o 
  -4  -1   3       72.58       73.58      1.97 o 
  -3  -1   3       54.71       59.57      2.91 o 
  -2  -1   3        0.56        0.76      0.60 o 
  -1  -1   3       69.06       60.68      2.24 o 
   0  -1   3       22.37       19.44      0.75 o 
   1  -1   3      425.55      396.78      5.33 o 
   2  -1   3       11.91       13.12      0.67 o 
   3  -1   3       98.84      101.89      1.63 o 
   4  -1   3      252.17      253.75      3.27 o 
   5  -1   3       64.31       68.65      1.53 o 
   6  -1   3       16.53       16.50      1.57 o 
   7  -1   3       55.08       52.63      1.72 o 
   8  -1   3      137.17      128.82      9.85 o 
   9  -1   3        3.43        2.37      3.51 o 
  10  -1   3        6.60        3.06      2.62 o 
  -9   0   3       20.42       22.10      2.68 o 
  -8   0   3       19.41       15.50      2.61 o 
  -7   0   3      566.08      622.83     13.58 o 
  -6   0   3        0.12       -1.00      1.00 o 
  -5   0   3      307.99      317.70      7.83 o 
  -4   0   3      215.60      210.81      4.11 o 
  -3   0   3       21.44       21.58      1.00 o 
  -2   0   3       11.06       11.03      0.82 o 
  -1   0   3        5.84        5.71      0.60 o 
   0   0   3      111.67      112.89      2.15 o 
   1   0   3     3221.21     3107.14     40.13 o 
   2   0   3      300.62      283.35      3.75 o 
   3   0   3       67.46       70.13      2.16 o 
   4   0   3        0.32        1.79      0.36 o 
   5   0   3      173.02      177.00      5.82 o 
   6   0   3       24.25       24.16      1.27 o 
   7   0   3        1.09        1.79      0.84 o 
   8   0   3        0.17       -0.15      1.21 o 
   9   0   3        1.02        0.41      1.78 o 
  10   0   3        1.86        3.43      2.32 o 
  -9   1   3        1.01        2.07      2.42 o 
  -8   1   3      148.21      156.58      9.55 o 
  -7   1   3       20.05       21.88      1.94 o 
  -6   1   3       16.02       13.04      1.45 o 
  -5   1   3      239.91      240.23      4.59 o 
  -4   1   3        2.65        1.49      0.72 o 
  -3   1   3       19.07       21.28      1.57 o 
  -2   1   3      564.23      616.64      8.67 o 
  -1   1   3      123.37      125.19      1.90 o 
   0   1   3      463.19      437.63      5.84 o 
   1   1   3      632.85      585.95      8.28 o 
   2   1   3      672.46      680.27      9.65 o 
   3   1   3        0.06        0.00      0.36 o 
   4   1   3      893.87      940.97     11.65 o 
   5   1   3        8.99        9.66      0.68 o 
   6   1   3        2.32        1.51      0.72 o 
   7   1   3        5.69        5.14      1.04 o 
   8   1   3        0.44        0.22      1.27 o 
   9   1   3        0.00       -0.76      1.74 o 
  10   1   3        7.36        6.71      2.32 o 
  -9   2   3        0.02       -2.61      2.61 o 
  -8   2   3        0.25       -1.44      1.86 o 
  -7   2   3       11.99       12.89      1.61 o 
  -6   2   3        0.03        1.49      0.99 o 
  -5   2   3       47.39       45.84      1.65 o 
  -4   2   3      267.46      288.94      4.85 o 
  -3   2   3     1043.78     1146.61     19.20 o 
  -2   2   3     3327.89     3658.14     47.10 o 
  -1   2   3      256.08      258.57      4.66 o 
   0   2   3       21.64       23.69      0.57 o 
   1   2   3        5.19        6.36      0.37 o 
   2   2   3       27.17       27.05      0.72 o 
   3   2   3      539.37      529.09      6.24 o 
   4   2   3      817.87      796.16      9.47 o 
   5   2   3       35.52       34.54      0.95 o 
   6   2   3        0.00       -0.82      0.82 o 
   7   2   3        4.84        4.70      1.04 o 
   8   2   3       68.29       69.35      3.66 o 
   9   2   3        6.88        8.21      1.57 o 
  10   2   3       44.83       48.75      2.72 o 
  11   2   3        1.53       -5.22      5.22 o 
  -8   3   3        3.94        4.19      3.88 o 
  -7   3   3        5.10        4.14      1.82 o 
  -6   3   3        8.09        8.90      1.35 o 
  -5   3   3        6.74        5.28      1.07 o 
  -4   3   3       18.98       19.50      1.00 o 
  -3   3   3       86.83       81.62      1.74 o 
  -2   3   3      332.73      363.68      6.04 o 
  -1   3   3        4.34        4.18      0.53 o 
   0   3   3       10.27       10.20      0.47 o 
   1   3   3       19.61       18.43      0.63 o 
   2   3   3       59.18       52.55      1.04 o 
   3   3   3       44.06       54.04      1.15 o 
   4   3   3        0.49       -0.19      0.36 o 
   5   3   3        0.04        0.37      0.53 o 
   6   3   3       11.92       10.04      0.79 o 
   7   3   3      230.29      241.45     13.73 o 
   8   3   3        0.42        2.81      1.15 o 
   9   3   3       34.62       33.47      2.69 o 
  10   3   3        0.00       -0.47      1.68 o 
  11   3   3        0.82       -0.75      5.22 o 
  -8   4   3        0.07       -2.40      2.40 o 
  -7   4   3        0.29        0.45      1.46 o 
  -6   4   3        0.00        0.54      2.31 o 
  -5   4   3       37.18       33.74      1.36 o 
  -4   4   3       63.84       57.88      3.73 o 
  -3   4   3       47.27       47.73      1.10 o 
  -2   4   3       73.49       66.63      2.39 o 
  -1   4   3       34.79       33.73      2.24 o 
   0   4   3        0.04        2.03      0.45 o 
   1   4   3      261.52      257.96      4.08 o 
   2   4   3     1082.63     1205.00     20.37 o 
   3   4   3      663.63      694.49     13.58 o 
   4   4   3      499.05      518.86      6.79 o 
   5   4   3      119.59      120.44      2.98 o 
   6   4   3       71.79       71.06      1.61 o 
   7   4   3       69.89       62.71      1.68 o 
   8   4   3        0.03        0.42      0.89 o 
   9   4   3        5.75        6.78      1.43 o 
  10   4   3        0.19        1.05      1.89 o 
  11   4   3        0.05        9.46      6.49 o 
  -7   5   3        0.51        1.33      2.03 o 
  -6   5   3        0.69        1.27      1.65 o 
  -5   5   3        2.08        2.70      1.00 o 
  -4   5   3       27.89       27.84      1.15 o 
  -3   5   3       38.41       38.10      1.49 o 
  -2   5   3        6.66        6.28      0.53 o 
  -1   5   3        6.48        7.57      0.57 o 
   0   5   3      317.83      364.78      5.76 o 
   1   5   3       81.03      101.50      1.87 o 
   2   5   3      608.53      681.96      9.85 o 
   3   5   3       41.75       42.80      1.05 o 
   4   5   3      104.36      114.85      1.87 o 
   5   5   3      121.02      122.31      4.70 o 
   6   5   3      270.14      279.43      6.19 o 
   7   5   3        8.37        5.59      2.09 o 
   8   5   3       18.37       18.98      1.27 o 
   9   5   3        3.46        3.38      1.18 o 
  10   5   3        4.98        7.55      3.58 o 
  11   5   3       12.54        7.91      7.01 o 
  -7   6   3        0.00        5.82      5.97 o 
  -6   6   3        0.01       -0.65      1.86 o 
  -5   6   3        4.44        5.22      1.40 o 
  -4   6   3      121.35      123.28      2.74 o 
  -3   6   3      596.07      638.75      8.38 o 
  -2   6   3        0.06       -0.43      0.57 o 
  -1   6   3      145.88      150.19      2.74 o 
   0   6   3       22.57       23.35      1.72 o 
   1   6   3       18.54       18.34      0.74 o 
   2   6   3       43.43       48.86      1.08 o 
   3   6   3        4.03        2.61      1.27 o 
   4   6   3        0.10        0.48      0.52 o 
   5   6   3       20.52       18.56      0.97 o 
   6   6   3        3.67        3.43      0.67 o 
   7   6   3       86.12       86.09      2.08 o 
   8   6   3        4.69        4.15      1.13 o 
   9   6   3        6.06        7.10      1.65 o 
  10   6   3       28.25       26.59      2.86 o 
  11   6   3       14.75       15.96      5.82 o 
  -6   7   3        1.02        0.99      2.63 o 
  -5   7   3       18.96       20.79      1.61 o 
  -4   7   3      311.36      328.20     14.17 o 
  -3   7   3      125.65      132.81      4.70 o 
  -2   7   3      339.86      352.61      7.39 o 
  -1   7   3       76.68       74.15      1.79 o 
   0   7   3        4.91        3.86      0.75 o 
   1   7   3       14.01       12.50      1.04 o 
   2   7   3        0.72        1.42      0.42 o 
   3   7   3        2.38        0.78      1.34 o 
   4   7   3        7.38        7.96      0.69 o 
   5   7   3       37.24       34.60      1.64 o 
   6   7   3       34.27       32.84      2.01 o 
   7   7   3        2.38        2.58      0.69 o 
   8   7   3      187.54      203.76      5.37 o 
   9   7   3       47.33       47.74      3.55 o 
  10   7   3        7.08        8.69      2.90 o 
  -5   8   3       21.46       18.47      2.62 o 
  -4   8   3       20.27       15.73      2.15 o 
  -3   8   3       11.88       12.06      2.61 o 
  -2   8   3      158.21      157.09      3.27 o 
  -1   8   3       15.68       15.98      1.07 o 
   0   8   3        3.59        4.75      1.19 o 
   1   8   3        0.00        0.68      0.69 o 
   2   8   3      172.29      125.95      2.32 o 
   3   8   3        8.75        7.55      0.72 o 
   4   8   3      133.38      132.38     12.31 o 
   5   8   3        4.85        4.43      0.97 o 
   6   8   3       39.06       38.85      1.40 o 
   7   8   3       21.22       20.29      1.19 o 
   8   8   3       38.31       38.94      4.48 o 
   9   8   3        0.01        1.04      3.88 o 
  10   8   3        0.00        4.18      4.77 o 
  -4   9   3        1.15       -0.07      2.65 o 
  -3   9   3        0.03        0.10      2.06 o 
  -2   9   3       16.86       16.37      1.35 o 
  -1   9   3        0.28       -0.17      0.82 o 
   0   9   3        0.01       -0.09      0.95 o 
   1   9   3      542.07      498.97      7.52 o 
   2   9   3       13.12       10.85      0.83 o 
   3   9   3       96.43       80.57      1.94 o 
   4   9   3        3.43        2.83      0.75 o 
   5   9   3       10.34        9.55      0.60 o 
   6   9   3        9.60        7.93      1.26 o 
   7   9   3       17.48       18.80      2.54 o 
   8   9   3       23.77       28.17      2.94 o 
   9   9   3        2.80        3.06      2.95 o 
  10   9   3        0.02       -0.75      3.88 o 
  -3  10   3        9.56        7.37      7.31 o 
  -2  10   3        6.86        7.27      2.05 o 
  -1  10   3        4.33        2.58      1.25 o 
   0  10   3        1.72        4.80      1.74 o 
   1  10   3        5.58        8.60      2.16 o 
   2  10   3        7.87        5.07      1.04 o 
   3  10   3        4.45        2.98      1.04 o 
   4  10   3        0.99        0.90      1.04 o 
   5  10   3        0.69        0.00      0.90 o 
   6  10   3        3.75        2.54      1.94 o 
   7  10   3       13.13       19.55      4.92 o 
   8  10   3        4.71        4.92      2.54 o 
   9  10   3        1.05       -1.54      3.05 o 
  -2  11   3       11.53       12.73      3.73 o 
  -1  11   3        0.00        1.23      2.55 o 
   0  11   3      108.05      111.45      5.08 o 
   1  11   3        0.14        0.63      1.28 o 
   2  11   3       17.89       19.69      1.79 o 
   3  11   3       21.46       22.38      2.54 o 
   4  11   3        0.18        1.04      1.34 o 
   5  11   3        3.13        0.15      3.88 o 
   6  11   3      114.61      168.30     12.09 o 
   7  11   3        6.86        6.71      2.83 o 
   8  11   3        4.66        2.98      3.13 o 
   0  12   3        4.54        5.02      2.83 o 
   1  12   3       16.27       18.95      2.98 o 
   2  12   3        1.19        0.00      2.09 o 
   3  12   3        4.12        0.60      4.33 o 
   4  12   3        0.28        1.94      4.18 o 
   5  12   3       23.00       26.11      5.52 o 
   6  12   3        9.11        7.61      4.33 o 
   7  12   3        0.69        5.22      5.97 o 
  -4 -11   4        0.00       -4.63      4.63 o 
  -3 -11   4        5.54        0.30      4.33 o 
  -2 -11   4        0.06        4.18      4.33 o 
  -1 -11   4       26.57       21.04      4.92 o 
  -6 -10   4        0.16        2.39      5.22 o 
  -5 -10   4        3.26       -0.15      3.88 o 
  -4 -10   4        0.73        1.04      2.54 o 
  -3 -10   4        5.84        5.22      2.54 o 
  -2 -10   4       32.38       36.70      3.43 o 
  -1 -10   4        4.67        4.50      2.68 o 
   0 -10   4        2.48        3.86      2.54 o 
   1 -10   4        9.89        9.47      2.99 o 
   2 -10   4        0.02       -0.90      3.37 o 
  -7  -9   4        3.24       -1.01      3.47 o 
  -6  -9   4        2.51        2.21      2.76 o 
  -5  -9   4       10.78       10.41      2.69 o 
  -4  -9   4       78.76       94.29      5.32 o 
  -3  -9   4        4.91        4.03      1.49 o 
  -2  -9   4        2.37        2.25      1.49 o 
  -1  -9   4        1.18        0.70      1.49 o 
   0  -9   4       29.83       31.52      3.58 o 
   1  -9   4        4.23        2.98      2.76 o 
   2  -9   4        1.10        1.68      2.65 o 
   3  -9   4        0.08        2.34      3.19 o 
   4  -9   4       13.83       12.83      4.33 o 
  -8  -8   4        0.76       -3.59      3.59 o 
  -7  -8   4        0.74        2.35      2.89 o 
  -6  -8   4        0.49        0.90      4.18 o 
  -5  -8   4       53.05       65.91      3.96 o 
  -4  -8   4        6.10        4.57      1.33 o 
  -3  -8   4        0.63        0.71      1.05 o 
  -2  -8   4        9.50       11.66      0.98 o 
  -1  -8   4       14.83       14.44      1.45 o 
   0  -8   4       14.49       14.32      1.47 o 
   1  -8   4       61.40       67.73      4.33 o 
   2  -8   4        9.13        5.57      2.42 o 
   3  -8   4       13.43       12.26      2.57 o 
   4  -8   4       15.91       17.81      3.80 o 
   5  -8   4        2.86        8.24      3.33 o 
  -8  -7   4       14.28       15.50      3.69 o 
  -7  -7   4        0.34       -0.37      2.72 o 
  -6  -7   4        2.15       -0.90      3.43 o 
  -5  -7   4        0.25        1.61      1.42 o 
  -4  -7   4        6.61        4.70      2.46 o 
  -3  -7   4       44.80       41.80      1.39 o 
  -2  -7   4        4.31        4.04      0.88 o 
  -1  -7   4      294.35      311.26      6.03 o 
   0  -7   4      472.62      493.55     10.30 o 
   1  -7   4      537.36      550.80     14.99 o 
   2  -7   4       23.52       23.45      5.67 o 
   3  -7   4        0.40        1.65      2.46 o 
   4  -7   4        0.10        0.68      2.39 o 
   5  -7   4        0.95        0.45      2.65 o 
   6  -7   4        0.03        2.69      3.73 o 
  -9  -6   4       33.24       38.42      6.64 o 
  -8  -6   4        6.37        8.92      4.16 o 
  -7  -6   4        8.62       12.53      4.18 o 
  -6  -6   4        4.71        0.00      2.98 o 
  -5  -6   4        2.79        1.93      1.87 o 
  -4  -6   4       17.50       11.13      1.38 o 
  -3  -6   4       15.80       15.88      2.24 o 
  -2  -6   4      202.26      178.86      3.83 o 
  -1  -6   4      210.76      220.21      4.05 o 
   0  -6   4     1758.99     1892.80     26.16 o 
   1  -6   4        0.32        0.44      1.00 o 
   2  -6   4        0.04        0.13      1.18 o 
   3  -6   4        0.05        1.29      1.32 o 
   4  -6   4        1.01        1.14      1.42 o 
   5  -6   4        1.87        7.12      2.26 o 
   6  -6   4        0.00       -0.41      2.37 o 
   7  -6   4        2.49        5.37      3.73 o 
  -9  -5   4        5.77        4.68      2.86 o 
  -8  -5   4       16.61       19.40      3.28 o 
  -7  -5   4       50.48       42.98      5.07 o 
  -6  -5   4       77.60       79.46      5.52 o 
  -5  -5   4        0.78        0.98      1.04 o 
  -4  -5   4        2.84        3.01      0.68 o 
  -3  -5   4       82.53       75.22      2.39 o 
  -2  -5   4        0.81        1.30      0.63 o 
  -1  -5   4       57.09       60.69      1.94 o 
   0  -5   4       10.53       11.08      1.19 o 
   1  -5   4        4.49        3.77      0.97 o 
   2  -5   4        4.62        4.00      0.97 o 
   3  -5   4        3.40        4.08      1.07 o 
   4  -5   4       32.31       33.21      2.00 o 
   5  -5   4       80.77       80.32      3.21 o 
   6  -5   4       40.78       38.71      3.66 o 
   7  -5   4        0.90        0.48      2.82 o 
   8  -5   4        0.15        2.69      3.58 o 
  -9  -4   4        7.01        5.06      2.78 o 
  -8  -4   4        0.07       -0.14      2.39 o 
  -7  -4   4       52.10       51.01      3.43 o 
  -6  -4   4        0.33        1.53      1.57 o 
  -5  -4   4       16.80       12.98      1.12 o 
  -4  -4   4       19.23       15.58      1.12 o 
  -3  -4   4        0.08       -0.26      0.97 o 
  -2  -4   4        6.75        7.70      0.57 o 
  -1  -4   4      234.84      228.39      3.90 o 
   0  -4   4       89.31       88.33      1.68 o 
   1  -4   4        4.65        3.69      0.79 o 
   2  -4   4       81.65       76.90      1.83 o 
   3  -4   4       10.70        9.49      0.93 o 
   4  -4   4       35.30       36.98      1.43 o 
   5  -4   4       67.68       64.91      5.67 o 
   6  -4   4        0.96        1.41      1.41 o 
   7  -4   4        0.91        1.34      2.83 o 
   8  -4   4        1.56       -1.27      2.99 o 
  -9  -3   4        4.56        2.99      2.83 o 
  -8  -3   4        2.16        2.35      2.32 o 
  -7  -3   4       39.75       44.16      3.43 o 
  -6  -3   4       11.02       14.09      2.16 o 
  -5  -3   4       46.06       43.48      1.42 o 
  -4  -3   4       86.49       77.63      6.42 o 
  -3  -3   4        1.53        1.64      0.63 o 
  -2  -3   4       14.88       13.42      0.68 o 
  -1  -3   4        5.75        7.17      0.60 o 
   0  -3   4        0.32       -0.42      0.42 o 
   1  -3   4      156.09      158.03      4.25 o 
   2  -3   4      570.06      557.71      9.33 o 
   3  -3   4        9.19        8.00      0.97 o 
   4  -3   4       12.21       12.87      2.09 o 
   5  -3   4       39.58       40.61      2.09 o 
   6  -3   4        0.01       -0.42      1.21 o 
   7  -3   4        0.87        4.08      2.17 o 
   8  -3   4        1.07        1.64      3.43 o 
   9  -3   4        3.91        2.64      3.25 o 
  -9  -2   4        0.05       -1.16      2.76 o 
  -8  -2   4        5.77        2.77      2.61 o 
  -7  -2   4        0.44        0.88      1.40 o 
  -6  -2   4       12.00       10.98      1.15 o 
  -5  -2   4      165.11      152.67      4.55 o 
  -4  -2   4       52.19       48.63      1.72 o 
  -3  -2   4       15.66       17.03      0.82 o 
  -2  -2   4        1.63        2.70      1.04 o 
  -1  -2   4     1573.97     1680.98     24.32 o 
   0  -2   4      565.99      591.87      8.70 o 
   1  -2   4      576.53      597.95      8.72 o 
   2  -2   4       15.43       15.46      0.72 o 
   3  -2   4        8.69        8.43      0.52 o 
   4  -2   4       22.91       23.05      2.39 o 
   5  -2   4       65.16       64.32      3.21 o 
   6  -2   4        0.24       -0.20      1.15 o 
   7  -2   4        5.68        4.18      1.24 o 
   8  -2   4       14.67       16.71      4.25 o 
   9  -2   4        1.23        1.37      3.01 o 
  -9  -1   4        0.04       -0.57      3.43 o 
  -8  -1   4       16.91       15.01      2.78 o 
  -7  -1   4      251.21      278.36     14.17 o 
  -6  -1   4      369.46      381.97      7.20 o 
  -5  -1   4      382.23      395.67      6.73 o 
  -4  -1   4       30.49       29.41      3.28 o 
  -3  -1   4        0.47        0.52      0.61 o 
  -2  -1   4      122.31      130.33      2.97 o 
  -1  -1   4      323.35      353.52      5.43 o 
   0  -1   4       55.01       64.63      1.21 o 
   1  -1   4      311.39      295.42      4.19 o 
   2  -1   4      563.62      560.86      8.33 o 
   3  -1   4       20.36       20.84      0.61 o 
   4  -1   4       57.66       55.38      1.21 o 
   5  -1   4      516.46      523.55      8.50 o 
   6  -1   4        0.37        1.90      0.86 o 
   7  -1   4        0.39       -0.53      1.64 o 
   8  -1   4        2.69        1.42      1.44 o 
   9  -1   4        2.64        2.95      2.62 o 
  10  -1   4        8.36        8.42      4.18 o 
  -9   0   4        0.27       -2.07      2.36 o 
  -8   0   4      118.95      138.03      5.45 o 
  -7   0   4       47.36       52.38      2.39 o 
  -6   0   4      538.70      552.98     16.79 o 
  -5   0   4        1.32        1.98      0.72 o 
  -4   0   4      151.84      150.78      3.50 o 
  -3   0   4       32.59       28.60      1.04 o 
  -2   0   4      259.90      276.52      5.74 o 
  -1   0   4        0.00        0.15      0.36 o 
   0   0   4        0.06        0.22      0.42 o 
   1   0   4      282.44      276.56      4.22 o 
   2   0   4      735.12      751.79     10.39 o 
   3   0   4       26.42       27.76      0.84 o 
   4   0   4     7087.29     7261.14     87.75 o 
   5   0   4       33.91       40.22      1.79 o 
   6   0   4      263.95      267.15     14.25 o 
   7   0   4       39.79       41.01      1.47 o 
   8   0   4        1.63        1.27      1.10 o 
   9   0   4        0.51        1.01      1.83 o 
  10   0   4        0.20        0.22      3.08 o 
  -9   1   4        0.21       -0.24      2.98 o 
  -8   1   4        8.70        8.52      1.89 o 
  -7   1   4       17.76       18.89      2.00 o 
  -6   1   4      152.23      154.59      7.61 o 
  -5   1   4       13.70       12.62      1.87 o 
  -4   1   4        4.80        5.82      0.68 o 
  -3   1   4       56.72       42.85      1.32 o 
  -2   1   4       78.59       85.00      1.63 o 
  -1   1   4       79.26       79.50      2.01 o 
   0   1   4       18.42       19.37      0.57 o 
   1   1   4      631.00      600.45      8.54 o 
   2   1   4        1.13        1.88      0.42 o 
   3   1   4     2331.34     2443.88     28.25 o 
   4   1   4     1385.48     1386.92     17.92 o 
   5   1   4       64.81       66.32      1.48 o 
   6   1   4        0.00       -0.46      0.68 o 
   7   1   4       51.55       47.25      2.69 o 
   8   1   4        7.41        6.99      1.27 o 
   9   1   4        0.38        0.50      1.53 o 
  10   1   4        3.30        1.44      2.16 o 
  -9   2   4        4.72        5.78      4.63 o 
  -8   2   4        0.10        1.51      2.57 o 
  -7   2   4        5.04        6.49      1.51 o 
  -6   2   4       16.36       12.51      1.94 o 
  -5   2   4       18.62       16.26      1.34 o 
  -4   2   4       27.88       29.22      2.24 o 
  -3   2   4      234.88      270.34      4.44 o 
  -2   2   4       61.61       72.85      1.64 o 
  -1   2   4        8.62        9.26      0.53 o 
   0   2   4      108.78      118.91      1.93 o 
   1   2   4      356.39      355.27      5.38 o 
   2   2   4       33.25       28.67      0.99 o 
   3   2   4      315.07      322.37      4.52 o 
   4   2   4      186.27      180.24      2.64 o 
   5   2   4        0.14       -0.10      0.63 o 
   6   2   4       71.89       73.26      2.76 o 
   7   2   4        4.88        4.81      0.93 o 
   8   2   4       11.79       10.46      1.48 o 
   9   2   4       83.08       81.51      2.87 o 
  10   2   4        0.13       -0.61      1.83 o 
  -8   3   4        1.03       -0.56      2.35 o 
  -7   3   4       40.55       40.87      2.69 o 
  -6   3   4       21.19       21.49      3.06 o 
  -5   3   4       31.86       34.26      1.42 o 
  -4   3   4      272.69      286.84      5.05 o 
  -3   3   4      125.89      140.04      2.62 o 
  -2   3   4      121.28      131.93      5.00 o 
  -1   3   4       17.12       20.97      0.68 o 
   0   3   4      190.94      223.15      8.21 o 
   1   3   4        5.96        5.72      0.50 o 
   2   3   4       19.28       21.51      0.57 o 
   3   3   4      178.18      178.10      3.04 o 
   4   3   4       13.57       15.75      0.68 o 
   5   3   4        1.73        1.95      0.47 o 
   6   3   4       36.33       30.71      1.04 o 
   7   3   4        0.24       -0.93      0.93 o 
   8   3   4       15.46       13.32      1.32 o 
   9   3   4       21.83       19.38      1.63 o 
  10   3   4        0.72        0.14      1.68 o 
  11   3   4        1.67        5.79      4.25 o 
  -8   4   4        2.16        1.98      2.16 o 
  -7   4   4       66.57       60.66      8.95 o 
  -6   4   4       38.79       36.18      2.00 o 
  -5   4   4        1.59        1.03      1.15 o 
  -4   4   4       73.30       71.08      1.72 o 
  -3   4   4       51.88       56.63      2.09 o 
  -2   4   4       30.31       31.83      1.00 o 
  -1   4   4      679.06      680.95     13.80 o 
   0   4   4      133.62      145.97      6.34 o 
   1   4   4       16.30       18.58      0.41 o 
   2   4   4       38.63       39.92      3.88 o 
   3   4   4      151.43      167.31      5.00 o 
   4   4   4      197.60      223.45      6.56 o 
   5   4   4       28.10       24.47      0.89 o 
   6   4   4       45.05       42.50      1.42 o 
   7   4   4        0.07        0.66      0.72 o 
   8   4   4       23.90       25.78      1.42 o 
   9   4   4        0.46       -0.02      1.25 o 
  10   4   4        0.02        2.38      2.98 o 
  11   4   4        0.76       -1.49      6.56 o 
  -7   5   4       15.58       17.31      4.25 o 
  -6   5   4        8.09        6.43      2.61 o 
  -5   5   4       26.14       27.59      1.63 o 
  -4   5   4        8.80        8.74      1.04 o 
  -3   5   4        5.83        5.21      0.82 o 
  -2   5   4       21.36       20.64      1.04 o 
  -1   5   4        0.91        0.73      0.38 o 
   0   5   4      108.02      113.96      2.61 o 
   1   5   4       41.46       42.39      1.16 o 
   2   5   4      133.67      153.17      2.65 o 
   3   5   4      884.16     1010.49     24.77 o 
   4   5   4      170.94      184.81      3.24 o 
   5   5   4      168.40      172.92      3.72 o 
   6   5   4        3.46        3.07      1.19 o 
   7   5   4        3.64        3.24      0.69 o 
   8   5   4        3.82        4.83      0.95 o 
   9   5   4       20.17       19.37      1.53 o 
  10   5   4        0.63        1.70      3.22 o 
  11   5   4        1.50       -0.02      3.45 o 
  -7   6   4        0.06       -0.60      3.43 o 
  -6   6   4        0.41        0.73      1.68 o 
  -5   6   4        4.66        6.43      1.37 o 
  -4   6   4      116.15      110.54      3.95 o 
  -3   6   4       26.30       25.25      1.87 o 
  -2   6   4     1591.60     1652.95     32.23 o 
  -1   6   4      117.33      127.81      2.59 o 
   0   6   4       56.57       56.15      1.46 o 
   1   6   4       78.17       81.09      1.51 o 
   2   6   4      105.11      124.91      2.26 o 
   3   6   4        0.50        0.94      0.55 o 
   4   6   4        0.33       -0.01      0.67 o 
   5   6   4       36.99       37.53      1.42 o 
   6   6   4       39.82       38.83      1.94 o 
   7   6   4       71.78       71.43      4.85 o 
   8   6   4      129.75      146.81      4.77 o 
   9   6   4       98.45       90.43      4.64 o 
  10   6   4       65.78       78.18      7.46 o 
  11   6   4        0.08        0.00      4.77 o 
  -6   7   4        0.33       -3.73      3.73 o 
  -5   7   4        0.42        0.65      1.60 o 
  -4   7   4        0.11        0.56      1.19 o 
  -3   7   4      184.21      198.84      4.10 o 
  -2   7   4       10.82       10.48      0.97 o 
  -1   7   4       16.78       15.45      0.82 o 
   0   7   4      143.58      148.10      3.04 o 
   1   7   4      322.90      310.71      4.79 o 
   2   7   4       49.31       43.77      1.21 o 
   3   7   4        6.82        8.22      0.71 o 
   4   7   4       10.10       10.23      0.57 o 
   5   7   4       13.35       15.04      0.75 o 
   6   7   4        0.02        0.11      1.12 o 
   7   7   4      524.09      584.39     28.12 o 
   9   7   4       98.05      130.70      8.06 o 
  10   7   4        2.66        1.19      4.63 o 
  -5   8   4       16.13       15.76      2.65 o 
  -4   8   4        0.44       -1.10      1.82 o 
  -3   8   4        0.10        0.52      0.95 o 
  -2   8   4       41.74       41.73      1.27 o 
  -1   8   4       10.26       11.32      2.69 o 
   0   8   4        0.69        1.92      0.86 o 
   1   8   4       50.90       38.49      1.27 o 
   2   8   4        7.58        8.53      0.69 o 
   3   8   4       19.59       15.61      0.82 o 
   4   8   4       18.57       21.95      0.87 o 
   5   8   4       63.32       60.43      1.49 o 
   6   8   4        1.37        1.11      0.60 o 
   7   8   4      161.58      153.09      6.94 o 
   8   8   4       23.44       21.55      6.27 o 
   9   8   4       24.51       24.92      4.77 o 
  10   8   4        4.28        7.16      3.73 o 
  -4   9   4        0.25        0.98      2.68 o 
  -3   9   4        3.70        4.43      1.69 o 
  -2   9   4       18.01       22.12      1.61 o 
  -1   9   4       10.00        9.56      1.05 o 
   0   9   4        0.03       -1.02      1.04 o 
   1   9   4        0.10       -0.05      0.93 o 
   2   9   4       28.62       24.38      2.76 o 
   3   9   4       10.81       10.22      1.79 o 
   4   9   4      188.54      156.39      3.13 o 
   5   9   4       13.94       11.61      1.42 o 
   6   9   4        0.06        0.96      1.12 o 
   7   9   4       10.21        9.45      1.75 o 
   8   9   4       13.20       10.63      2.72 o 
   9   9   4       16.55       16.71      4.18 o 
  10   9   4        3.92        3.58      3.27 o 
  -3  10   4       43.89       36.93      3.63 o 
  -2  10   4       17.18       17.16      2.68 o 
  -1  10   4        0.26       -0.92      1.49 o 
   0  10   4       45.90       47.03      2.58 o 
   1  10   4        1.35        0.75      1.24 o 
   2  10   4        1.26       -0.43      0.83 o 
   3  10   4        6.59        2.72      1.13 o 
   4  10   4        0.37        0.75      1.34 o 
   5  10   4        0.60        0.30      1.19 o 
   6  10   4       12.27       11.04      1.64 o 
   7  10   4        5.43        9.11      1.92 o 
   8  10   4       17.45       15.96      2.98 o 
   9  10   4        4.06        7.01      3.43 o 
  -2  11   4        1.22        0.56      2.37 o 
  -1  11   4        7.81        7.46      3.06 o 
   0  11   4       15.18       14.97      2.21 o 
   1  11   4       15.57       13.38      2.16 o 
   2  11   4        7.12       11.71      2.72 o 
   3  11   4       20.87       26.71      2.69 o 
   4  11   4        4.29        3.13      1.19 o 
   5  11   4        1.71        0.30      1.79 o 
   6  11   4       14.87       18.50      2.39 o 
   7  11   4       42.49       50.28      3.88 o 
   8  11   4        0.39       -0.45      5.82 o 
   0  12   4        5.63        8.49      2.83 o 
   1  12   4        0.20       -1.01      2.39 o 
   2  12   4       14.27       17.46      2.98 o 
   3  12   4        2.08        3.28      2.39 o 
   4  12   4        5.13        8.06      4.48 o 
   5  12   4        5.68        9.10      4.92 o 
   6  12   4       28.54       34.76      6.42 o 
   7  12   4       17.32       15.96      6.12 o 
   4  13   4        4.17        6.27      4.92 o 
  -5 -10   5        0.51        7.46      5.37 o 
  -4 -10   5        4.50       -0.15      4.03 o 
  -3 -10   5        6.78        8.95      4.92 o 
  -2 -10   5        0.84        2.24      3.73 o 
  -1 -10   5        1.54        0.98      2.76 o 
   0 -10   5        2.91        0.51      2.84 o 
   1 -10   5       38.52       35.93      4.38 o 
  -6  -9   5        5.19        6.41      3.55 o 
  -5  -9   5      116.12      129.23     10.37 o 
  -4  -9   5        1.61        0.37      2.27 o 
  -3  -9   5      139.00      155.02      7.01 o 
  -2  -9   5        2.83        1.01      1.51 o 
  -1  -9   5        0.12        1.06      2.37 o 
   0  -9   5        0.15        1.63      2.42 o 
   1  -9   5        2.28        4.33      4.18 o 
   2  -9   5        2.58        2.09      2.51 o 
   3  -9   5        2.00       -1.64      3.01 o 
  -7  -8   5        2.87        7.50      4.12 o 
  -6  -8   5       51.16       70.27      7.31 o 
  -5  -8   5        0.39        4.03      4.18 o 
  -4  -8   5       11.42       14.27      4.85 o 
  -3  -8   5        0.74       -1.31      1.60 o 
  -2  -8   5       30.36       26.09      1.65 o 
  -1  -8   5        4.51        3.91      1.36 o 
   0  -8   5       44.44       53.87      3.53 o 
   1  -8   5        4.40        5.07      2.33 o 
   2  -8   5       24.67       25.11      3.10 o 
   3  -8   5        6.40        5.92      3.05 o 
   4  -8   5       12.80        9.11      3.55 o 
  -8  -7   5       66.61       87.75      6.56 o 
  -7  -7   5        0.58       -3.73      4.77 o 
  -6  -7   5       13.11       15.91      3.22 o 
  -5  -7   5        0.84       -0.75      3.13 o 
  -4  -7   5        1.30       -0.14      1.45 o 
  -3  -7   5       10.90       12.05      1.18 o 
  -2  -7   5       69.42       64.32      2.34 o 
  -1  -7   5      101.63      105.22      6.12 o 
   0  -7   5      267.55      287.61     20.29 o 
   1  -7   5       42.25       45.38      9.33 o 
   2  -7   5       24.80       27.03      2.83 o 
   3  -7   5       20.19       21.73      4.85 o 
   4  -7   5        1.06        0.68      2.68 o 
   5  -7   5        4.32        0.87      2.35 o 
   6  -7   5        2.36       -2.69      5.52 o 
  -8  -6   5        1.29       -1.16      3.50 o 
  -7  -6   5        5.73        4.22      2.99 o 
  -6  -6   5        9.40       10.90      2.68 o 
  -5  -6   5        6.24        4.28      1.84 o 
  -4  -6   5        6.34        2.61      1.06 o 
  -3  -6   5       65.04       53.79      1.79 o 
  -2  -6   5       22.41       20.28      1.24 o 
  -1  -6   5        3.38        2.27      0.86 o 
   0  -6   5       63.50       64.51      1.48 o 
   1  -6   5       59.72       63.02      2.29 o 
   2  -6   5       53.66       50.41      2.08 o 
   3  -6   5       45.96       47.19      2.84 o 
   4  -6   5        1.86        1.72      1.69 o 
   5  -6   5        0.04        1.80      2.37 o 
   6  -6   5        0.05        1.38      2.72 o 
  -9  -5   5        2.38        0.90      4.92 o 
  -8  -5   5       53.40       60.35     11.64 o 
  -7  -5   5        1.00        4.33      4.18 o 
  -6  -5   5       51.22       45.78      2.14 o 
  -5  -5   5        0.20       -0.61      1.04 o 
  -4  -5   5      548.01      467.39      8.02 o 
  -3  -5   5       37.15       29.39      2.31 o 
  -2  -5   5       48.61       45.90      2.76 o 
  -1  -5   5        7.61        6.31      0.68 o 
   0  -5   5        3.74        3.81      1.27 o 
   1  -5   5        1.92        1.99      0.89 o 
   2  -5   5       91.70       86.54      2.54 o 
   3  -5   5        2.92        1.65      1.36 o 
   4  -5   5       22.91       23.26      2.54 o 
   5  -5   5        0.99       -0.48      1.68 o 
   6  -5   5        2.43        3.09      2.51 o 
   7  -5   5        2.30       -0.35      2.80 o 
  -9  -4   5        9.02       16.65      3.30 o 
  -8  -4   5       24.55       24.76      2.95 o 
  -7  -4   5       22.76       27.09      3.17 o 
  -6  -4   5       28.08       19.63      2.83 o 
  -5  -4   5      330.91      290.44      6.44 o 
  -4  -4   5       50.21       31.19      1.36 o 
  -3  -4   5       13.19       10.55      0.77 o 
  -2  -4   5        9.09        7.55      0.72 o 
  -1  -4   5       34.12       34.30      1.87 o 
   0  -4   5        5.25        4.44      0.65 o 
   1  -4   5       73.56       69.90      2.11 o 
   2  -4   5       65.20       69.11      2.83 o 
   3  -4   5        0.28        0.76      0.89 o 
   4  -4   5       13.46       14.06      1.24 o 
   5  -4   5       54.01       53.35      2.44 o 
   6  -4   5       45.82       41.49      3.01 o 
   7  -4   5        9.77       12.25      2.76 o 
   8  -4   5       10.59       11.64      3.88 o 
  -9  -3   5        4.57        5.89      3.03 o 
  -8  -3   5        0.03        1.13      2.51 o 
  -7  -3   5        0.32       -0.60      2.69 o 
  -6  -3   5       24.75       20.02      3.21 o 
  -5  -3   5        0.72        1.21      1.12 o 
  -4  -3   5       75.75       63.33      6.94 o 
  -3  -3   5        4.00        3.44      0.77 o 
  -2  -3   5       13.53       16.27      1.42 o 
  -1  -3   5      113.90      128.37      3.04 o 
   0  -3   5        3.46        2.32      0.57 o 
   1  -3   5      249.27      267.77      4.09 o 
   2  -3   5       63.26       59.03      1.32 o 
   3  -3   5       24.43       24.61      0.82 o 
   4  -3   5       11.14       10.91      0.99 o 
   5  -3   5       60.47       59.23      4.03 o 
   6  -3   5        0.75        0.46      1.00 o 
   7  -3   5        0.23       -0.03      2.35 o 
   8  -3   5        0.68        0.56      2.47 o 
   9  -3   5        0.18        6.79      3.55 o 
  -9  -2   5       11.99       14.00      3.69 o 
  -8  -2   5        0.67       -0.17      2.05 o 
  -7  -2   5       28.78       30.72      2.48 o 
  -6  -2   5       69.41       69.92      5.60 o 
  -5  -2   5       43.87       39.03      1.60 o 
  -4  -2   5       21.83       17.06      2.76 o 
  -3  -2   5        5.55        6.99      1.64 o 
  -2  -2   5      231.98      267.99      4.80 o 
  -1  -2   5      214.30      229.81      4.63 o 
   0  -2   5     1280.62     1426.95     21.68 o 
   1  -2   5      331.04      336.14      4.98 o 
   2  -2   5       10.51        9.53      0.82 o 
   3  -2   5       86.26       84.65      1.95 o 
   4  -2   5       46.56       47.35      2.54 o 
   5  -2   5        9.88       10.17      0.79 o 
   6  -2   5        0.00        1.36      1.04 o 
   7  -2   5        0.88        0.76      1.42 o 
   8  -2   5        6.03        9.44      2.37 o 
   9  -2   5        0.01       -3.63      5.00 o 
  -9  -1   5        3.44        3.51      3.22 o 
  -8  -1   5       18.82       16.79      2.47 o 
  -7  -1   5        0.19        1.52      2.65 o 
  -6  -1   5       78.87       74.53      3.21 o 
  -5  -1   5      373.00      369.98      6.46 o 
  -4  -1   5       45.61       41.27      1.57 o 
  -3  -1   5       40.62       41.20      1.48 o 
  -2  -1   5      130.93      144.83      3.14 o 
  -1  -1   5      100.17      111.91      2.98 o 
   0  -1   5        4.16        4.79      0.52 o 
   1  -1   5        0.08        1.98      0.67 o 
   2  -1   5       14.55       14.83      0.68 o 
   3  -1   5      219.57      217.02      3.41 o 
   4  -1   5        0.12       -0.15      0.52 o 
   5  -1   5       16.84       16.88      0.74 o 
   6  -1   5      124.15      124.95      5.22 o 
   7  -1   5       10.20        9.26      1.19 o 
   8  -1   5        4.83        5.56      2.16 o 
   9  -1   5       26.26       25.63      3.06 o 
  10  -1   5       46.92       32.53      4.54 o 
  -9   0   5        1.27       -1.04      2.95 o 
  -8   0   5       25.11       27.39      4.33 o 
  -7   0   5       29.92       29.83      3.66 o 
  -6   0   5       45.78       44.11      1.42 o 
  -5   0   5     1390.76     1452.79     20.58 o 
  -4   0   5        1.11        1.52      0.74 o 
  -3   0   5      651.02      606.78     11.30 o 
  -2   0   5      200.56      204.77      4.10 o 
  -1   0   5       56.58       60.82      1.53 o 
   0   0   5       18.63       20.51      0.79 o 
   1   0   5       40.12       42.16      1.00 o 
   2   0   5       11.90       13.36      1.42 o 
   3   0   5      761.64      807.78     10.93 o 
   4   0   5       35.59       35.31      1.57 o 
   5   0   5       39.78       39.76      1.12 o 
   6   0   5        0.92        0.20      0.82 o 
   7   0   5       22.90       18.08      1.27 o 
   8   0   5       18.77       17.05      1.43 o 
   9   0   5        0.23        1.00      2.26 o 
  10   0   5        0.38       -0.51      2.87 o 
  -9   1   5       10.88       15.21      4.77 o 
  -8   1   5        6.29        4.43      2.61 o 
  -7   1   5        0.07       -1.02      2.04 o 
  -6   1   5      223.54      237.68     13.43 o 
  -5   1   5       39.99       36.90      4.77 o 
  -4   1   5       17.76       17.00      0.93 o 
  -3   1   5      352.14      372.81      5.63 o 
  -2   1   5      127.40      135.29      2.76 o 
  -1   1   5       69.45       83.85      1.53 o 
   0   1   5      335.93      387.82      7.53 o 
   1   1   5      248.01      266.10      4.16 o 
   2   1   5      259.76      247.83      3.90 o 
   3   1   5       13.06        9.70      0.63 o 
   4   1   5      275.15      291.17      4.40 o 
   5   1   5        6.16        6.34      0.97 o 
   6   1   5      317.01      337.28      5.40 o 
   7   1   5        5.11        3.58      1.06 o 
   8   1   5        0.75        1.94      1.29 o 
   9   1   5        3.45        1.02      1.93 o 
  10   1   5        0.20       -0.71      2.37 o 
  -8   2   5        1.00        0.16      3.12 o 
  -7   2   5        0.98        2.66      2.15 o 
  -6   2   5        9.53        9.73      1.99 o 
  -5   2   5       19.43       19.17      2.16 o 
  -4   2   5       16.27       16.18      2.01 o 
  -3   2   5       25.91       28.60      1.27 o 
  -2   2   5      570.23      659.98      8.92 o 
  -1   2   5     1360.28     1510.23     18.93 o 
   0   2   5     3683.58     4055.99     50.38 o 
   1   2   5      373.99      387.68      5.41 o 
   2   2   5      138.91      141.30      2.83 o 
   3   2   5        0.28        1.08      0.47 o 
   4   2   5        4.03        4.96      0.47 o 
   5   2   5       80.59       79.03      1.47 o 
   6   2   5      109.09      108.53      2.21 o 
   7   2   5       15.30       18.42      1.15 o 
   8   2   5        1.09        0.28      1.79 o 
   9   2   5        2.46        1.76      1.78 o 
  10   2   5       16.61       15.64      2.31 o 
  -8   3   5        0.05        1.51      2.48 o 
  -7   3   5        4.65        3.76      1.63 o 
  -6   3   5        4.56        4.33      1.94 o 
  -5   3   5        6.68        4.28      1.87 o 
  -4   3   5       49.58       50.07      1.57 o 
  -3   3   5       71.36       71.92      1.79 o 
  -2   3   5        8.84        6.99      1.64 o 
  -1   3   5      289.59      304.84      7.83 o 
   0   3   5      169.28      187.37      4.03 o 
   1   3   5        3.61        5.67      0.67 o 
   2   3   5       53.77       55.33      1.34 o 
   3   3   5       32.50       38.47      0.93 o 
   4   3   5       10.99        8.80      0.40 o 
   5   3   5       63.80       69.76      1.57 o 
   6   3   5       27.84       27.40      1.12 o 
   7   3   5        3.48        3.94      0.93 o 
   8   3   5        6.14        5.78      1.10 o 
   9   3   5       55.08       55.56      2.58 o 
  10   3   5        0.22        0.60      2.83 o 
  11   3   5       13.22       10.74      4.92 o 
  -8   4   5        8.57        8.12      3.30 o 
  -7   4   5        0.86        2.09      1.95 o 
  -6   4   5        1.58        1.49      1.53 o 
  -5   4   5        0.57       -1.21      1.32 o 
  -4   4   5        0.49        1.58      1.00 o 
  -3   4   5       78.64       79.14      5.07 o 
  -2   4   5       47.27       50.70      2.24 o 
  -1   4   5       57.39       67.29      2.76 o 
   0   4   5      195.51      210.08      4.33 o 
   1   4   5       11.60        9.38      0.40 o 
   2   4   5        0.00       -0.30      0.60 o 
   3   4   5       91.42       91.04      4.10 o 
   4   4   5      258.55      294.61      4.54 o 
   5   4   5      190.08      197.99      3.63 o 
   6   4   5      184.87      199.00      4.10 o 
   7   4   5       37.95       42.23      1.79 o 
   8   4   5        7.88       10.03      1.27 o 
   9   4   5       45.64       42.32      3.13 o 
  10   4   5        1.29        1.04      2.07 o 
  11   4   5        1.82        1.45      4.03 o 
  -7   5   5        7.56        8.08      2.42 o 
  -6   5   5       20.13       19.57      2.54 o 
  -5   5   5        0.10       -0.51      1.19 o 
  -4   5   5        6.72        5.53      1.11 o 
  -3   5   5        4.77        5.52      0.72 o 
  -2   5   5      155.15      140.36      9.40 o 
  -1   5   5        4.29        3.67      0.75 o 
   0   5   5       10.19        6.78      0.82 o 
   1   5   5        5.71        3.90      0.63 o 
   2   5   5      213.22      236.04     10.52 o 
   3   5   5       38.74       47.20      1.94 o 
   4   5   5      557.86      603.87      9.08 o 
   5   5   5       25.89       25.02      0.97 o 
   6   5   5       13.27       11.83      0.99 o 
   7   5   5       20.11       19.22      2.01 o 
   8   5   5       48.47       50.07      5.37 o 
   9   5   5        2.35        3.05      1.79 o 
  10   5   5        9.65        8.95      3.05 o 
  11   5   5        0.38       -0.15      6.12 o 
  -6   6   5        0.44       -1.02      1.85 o 
  -5   6   5        0.37        1.43      1.32 o 
  -4   6   5        1.99        1.27      1.21 o 
  -3   6   5       29.85       27.81      2.24 o 
  -2   6   5      161.93      157.25      3.28 o 
  -1   6   5      737.98      794.31     11.43 o 
   0   6   5       11.33       11.02      0.65 o 
   1   6   5       80.31       82.25      2.11 o 
   2   6   5       14.96       15.94      1.12 o 
   3   6   5        9.99       11.49      0.67 o 
   4   6   5       11.68       12.36      0.80 o 
   5   6   5        0.04        0.07      0.61 o 
   6   6   5        0.11       -0.17      0.72 o 
   7   6   5        0.69        1.16      0.99 o 
   8   6   5       12.11       10.44      1.35 o 
   9   6   5       35.83       37.99      3.28 o 
  10   6   5        0.02       -1.54      3.21 o 
  11   6   5        1.27       -0.64      3.25 o 
  -6   7   5        5.55       15.70      3.26 o 
  -5   7   5        2.85        2.42      2.57 o 
  -4   7   5        0.41        0.83      1.15 o 
  -3   7   5       39.32       36.17      1.61 o 
  -2   7   5      570.04      600.51     16.79 o 
  -1   7   5      293.32      290.28      5.85 o 
   0   7   5      829.11      898.49     16.95 o 
   1   7   5      147.95      151.65      3.46 o 
   2   7   5        0.00       -0.45      0.53 o 
   3   7   5        2.39        2.21      0.45 o 
   4   7   5        0.48        1.67      0.56 o 
   5   7   5        0.19       -0.13      0.68 o 
   6   7   5        8.45        7.42      0.90 o 
   7   7   5       36.12       34.23      2.08 o 
   8   7   5        7.52        7.16      2.91 o 
   9   7   5        2.08        0.86      2.80 o 
  10   7   5       49.69       66.10      7.01 o 
  -5   8   5        4.54        1.58      2.40 o 
  -4   8   5        0.33       -1.34      2.29 o 
  -3   8   5       23.59       23.62      1.80 o 
  -2   8   5       30.80       28.64      1.79 o 
  -1   8   5       13.47       12.24      2.54 o 
   0   8   5      223.55      243.00      7.76 o 
   1   8   5        5.59        5.37      0.55 o 
   2   8   5       11.85       12.07      0.97 o 
   3   8   5       18.95       22.83      0.80 o 
   4   8   5      121.22      103.37      2.24 o 
   5   8   5        3.89        4.36      0.58 o 
   6   8   5       89.32       85.44      6.27 o 
   7   8   5        0.98       -0.03      1.36 o 
   8   8   5       25.02       26.24      2.68 o 
   9   8   5       27.42       30.18      3.66 o 
  10   8   5       40.70       41.21      4.01 o 
  -4   9   5        0.30        1.61      2.46 o 
  -3   9   5        0.57        1.74      1.60 o 
  -2   9   5        7.45        5.59      1.48 o 
  -1   9   5        1.14        1.46      1.44 o 
   0   9   5        4.26        3.21      1.09 o 
   1   9   5        9.23        8.36      1.04 o 
   2   9   5        1.28        0.60      0.44 o 
   3   9   5      571.79      527.21      7.99 o 
   4   9   5        8.81        9.27      0.84 o 
   5   9   5       94.19       83.46      3.21 o 
   6   9   5        3.36        2.83      0.99 o 
   7   9   5        5.89        6.86      1.64 o 
   8   9   5        5.39        4.92      2.39 o 
   9   9   5        4.76        2.09      3.21 o 
  10   9   5        7.70        3.03      3.10 o 
  -3  10   5        1.03        2.41      3.01 o 
  -2  10   5        1.81        2.87      2.10 o 
  -1  10   5        8.13       10.63      2.16 o 
   0  10   5       42.74       42.24      2.54 o 
   1  10   5        8.74        7.65      1.57 o 
   2  10   5        8.31       13.12      3.36 o 
   3  10   5        0.11        0.15      2.31 o 
   4  10   5        2.83        2.17      0.87 o 
   5  10   5        0.44        2.26      1.26 o 
   6  10   5        0.99        2.39      3.88 o 
   7  10   5        2.17        2.98      1.92 o 
   8  10   5        2.15        2.60      2.12 o 
   9  10   5       10.94       10.89      2.98 o 
  -2  11   5        2.47       -2.32      2.57 o 
  -1  11   5        0.24        0.51      2.78 o 
   0  11   5       25.42       33.64      2.19 o 
   1  11   5        0.02        0.02      1.79 o 
   2  11   5      101.96      106.60      4.14 o 
   3  11   5        1.35        4.08      2.83 o 
   4  11   5       18.97       21.78      4.63 o 
   5  11   5       23.62       20.29      4.77 o 
   6  11   5        0.07        1.04      4.18 o 
   7  11   5        2.41       -0.30      4.92 o 
   8  11   5       61.26       72.08     13.80 o 
   0  12   5        2.19       -1.93      2.51 o 
   1  12   5        0.01        1.49      2.12 o 
   2  12   5        1.20       -1.69      2.74 o 
   3  12   5        5.06        7.76      2.54 o 
   4  12   5        3.00        5.07      4.63 o 
   5  12   5        1.08       -0.75      4.92 o 
   6  12   5        0.41       -4.77      4.77 o 
   7  12   5       20.35       17.01      4.92 o 
   4  13   5       94.29      110.26     10.15 o 
  -3 -10   6        0.10        1.04      4.48 o 
  -2 -10   6        2.13       -4.33      4.33 o 
  -1 -10   6        2.48        2.09      3.73 o 
   0 -10   6        9.78       10.15      3.27 o 
  -5  -9   6        0.90       -2.69      4.63 o 
  -4  -9   6        4.89        3.28      3.88 o 
  -3  -9   6       10.88       20.44      4.33 o 
  -2  -9   6       51.96       53.39      5.60 o 
  -1  -9   6        3.45        3.67      2.76 o 
   0  -9   6        0.57        4.18      4.03 o 
   1  -9   6        0.05        0.90      4.48 o 
   2  -9   6       11.12        7.37      3.36 o 
  -7  -8   6       74.05      102.20     10.29 o 
  -6  -8   6        3.50       -0.80      5.74 o 
  -5  -8   6        0.00       -1.64      4.63 o 
  -4  -8   6        0.29       -1.40      2.53 o 
  -3  -8   6       50.57       61.11      3.97 o 
  -2  -8   6        0.30        1.46      1.15 o 
  -1  -8   6        0.71        1.40      1.99 o 
   0  -8   6        7.08        6.40      2.33 o 
   1  -8   6        9.57       14.42      2.76 o 
   2  -8   6        5.85        5.29      2.72 o 
   3  -8   6       26.46       22.78      3.59 o 
   4  -8   6        6.54        8.33      3.69 o 
  -7  -7   6       71.50       93.09      6.74 o 
  -6  -7   6        4.46        1.01      2.90 o 
  -5  -7   6        0.00       -0.70      2.58 o 
  -4  -7   6        0.91        0.80      1.49 o 
  -3  -7   6        0.09        0.23      1.07 o 
  -2  -7   6        1.14        1.11      0.90 o 
  -1  -7   6       40.38       40.12      3.58 o 
   0  -7   6        0.25       -0.04      1.71 o 
   1  -7   6      110.84      120.53      5.70 o 
   2  -7   6      140.79      152.04      6.74 o 
   3  -7   6      235.02      263.95     19.55 o 
   4  -7   6        7.43        9.00      3.01 o 
   5  -7   6        1.14       -0.25      3.42 o 
  -8  -6   6        0.03       -1.19      7.16 o 
  -7  -6   6       31.43       30.35      4.01 o 
  -6  -6   6       31.78       40.88      6.12 o 
  -5  -6   6       19.82       21.74      4.10 o 
  -4  -6   6        1.29        1.82      1.40 o 
  -3  -6   6        0.52        0.90      1.34 o 
  -2  -6   6       12.89        9.58      0.93 o 
  -1  -6   6        0.40        0.50      0.89 o 
   0  -6   6      118.36      128.22      2.46 o 
   1  -6   6      103.57      103.02     10.00 o 
   2  -6   6      947.58     1133.56     33.99 o 
   3  -6   6        0.91        0.17      2.04 o 
   4  -6   6        1.11        1.75      2.53 o 
   5  -6   6        0.73        1.25      2.73 o 
   6  -6   6        0.06       -1.77      2.70 o 
  -8  -5   6        4.41        6.89      3.41 o 
  -7  -5   6       27.36       29.28      3.69 o 
  -6  -5   6       25.36       28.17      3.25 o 
  -5  -5   6       65.02       51.87      3.88 o 
  -4  -5   6       70.55       66.30      8.43 o 
  -3  -5   6       11.34        9.50      1.15 o 
  -2  -5   6        2.45        4.03      0.89 o 
  -1  -5   6       63.30       62.38      1.87 o 
   0  -5   6        0.24        0.50      0.97 o 
   1  -5   6       40.87       42.19      1.86 o 
   2  -5   6       12.25       13.33      1.47 o 
   3  -5   6        0.64        0.65      1.65 o 
   4  -5   6        0.00        0.03      1.57 o 
   5  -5   6        2.48        1.31      1.74 o 
   6  -5   6       11.59       11.33      2.76 o 
   7  -5   6       21.98       18.71      3.22 o 
  -8  -4   6       27.78       30.55      3.36 o 
  -7  -4   6       19.64       23.57      3.76 o 
  -6  -4   6        0.01        1.51      2.09 o 
  -5  -4   6       37.33       37.07      2.09 o 
  -4  -4   6        9.70        8.59      1.04 o 
  -3  -4   6       14.90       10.53      1.04 o 
  -2  -4   6       21.54       14.42      1.00 o 
  -1  -4   6        0.69        0.56      1.49 o 
   0  -4   6        3.68        3.55      0.67 o 
   1  -4   6       67.33       66.04      1.72 o 
   2  -4   6       58.35       55.76      2.69 o 
   3  -4   6        1.28        1.46      0.99 o 
   4  -4   6       30.02       29.35      2.54 o 
   5  -4   6        3.08        1.82      1.36 o 
   6  -4   6       12.93       11.86      2.51 o 
   7  -4   6       25.05       25.44      3.08 o 
   8  -4   6        0.03       -2.39      3.88 o 
  -9  -3   6        8.47        0.15      6.42 o 
  -8  -3   6       43.57       51.81      3.81 o 
  -7  -3   6        5.77        5.13      2.57 o 
  -6  -3   6       13.88       12.07      1.71 o 
  -5  -3   6       19.61       18.94      1.57 o 
  -4  -3   6       32.33       32.50      1.53 o 
  -3  -3   6       35.16       36.90      1.35 o 
  -2  -3   6       64.23       60.99      2.69 o 
  -1  -3   6        2.19        2.31      0.74 o 
   0  -3   6        9.69       12.05      0.68 o 
   1  -3   6       21.81       22.87      0.72 o 
   2  -3   6        2.72        3.43      1.42 o 
   3  -3   6       50.96       53.02      1.51 o 
   4  -3   6       78.31       76.06      2.91 o 
   5  -3   6        9.28        8.51      1.04 o 
   6  -3   6       11.57       10.78      2.09 o 
   7  -3   6       21.11       20.67      2.70 o 
   8  -3   6        0.05        0.22      2.65 o 
  -9  -2   6       52.08       56.40      8.36 o 
  -8  -2   6        0.00       -0.86      1.93 o 
  -7  -2   6        0.02        0.53      2.11 o 
  -6  -2   6       28.21       31.76      2.43 o 
  -5  -2   6       19.88       18.91      1.55 o 
  -4  -2   6        6.24        6.48      1.29 o 
  -3  -2   6      250.13      233.13      5.05 o 
  -2  -2   6       35.67       35.84      1.21 o 
  -1  -2   6       12.67       13.01      0.89 o 
   0  -2   6       37.90       40.72      1.42 o 
   1  -2   6      770.59      821.71     11.46 o 
   2  -2   6      227.38      235.02      4.59 o 
   3  -2   6       98.95      100.65      2.22 o 
   4  -2   6        5.25        4.37      0.97 o 
   5  -2   6        3.21        3.54      0.75 o 
   6  -2   6        2.72        2.05      0.75 o 
   7  -2   6        6.13        5.27      1.65 o 
   8  -2   6        0.15        2.77      2.39 o 
   9  -2   6        1.88       -0.12      2.76 o 
  -9  -1   6        0.06        4.63      5.52 o 
  -8  -1   6        0.64        1.94      3.28 o 
  -7  -1   6        3.43        2.28      2.29 o 
  -6  -1   6       10.64       10.74      2.43 o 
  -5  -1   6      356.30      362.66     13.73 o 
  -4  -1   6      432.93      439.24     30.51 o 
  -3  -1   6      424.29      431.28     12.68 o 
  -2  -1   6      116.23      118.89      2.42 o 
  -1  -1   6        1.62        1.57      0.53 o 
   0  -1   6       50.64       52.97      1.36 o 
   1  -1   6      164.27      167.29      2.90 o 
   2  -1   6       19.10       21.60      2.24 o 
   3  -1   6        0.81        1.68      0.61 o 
   4  -1   6      144.61      146.96      4.33 o 
   5  -1   6        3.73        3.94      0.68 o 
   6  -1   6       16.56       18.80      2.24 o 
   7  -1   6      185.36      165.52      7.39 o 
   8  -1   6        1.00        2.41      2.26 o 
   9  -1   6        1.04        1.07      4.33 o 
  -8   0   6        0.57        0.08      2.98 o 
  -7   0   6        4.43        3.44      2.79 o 
  -6   0   6      271.68      295.00      8.66 o 
  -5   0   6       44.06       40.29      1.65 o 
  -4   0   6     1327.45     1304.80     36.63 o 
  -3   0   6        1.86        1.19      0.84 o 
  -2   0   6      175.40      163.93      3.44 o 
  -1   0   6        1.17        3.28      0.47 o 
   0   0   6       84.38       91.16      2.15 o 
   1   0   6        0.47        0.99      1.12 o 
   2   0   6       34.17       32.18      0.89 o 
   3   0   6      134.88      125.30      2.48 o 
   4   0   6      104.84      112.08      2.00 o 
   5   0   6        3.20        1.92      0.72 o 
   6   0   6     1370.72     1417.30     19.32 o 
   7   0   6       14.50       12.51      1.32 o 
   8   0   6       87.84       73.32      6.49 o 
   9   0   6        6.97        6.29      2.39 o 
  10   0   6        1.60        2.74      3.01 o 
  -8   1   6        2.96        7.74      2.69 o 
  -7   1   6        1.62        3.61      2.33 o 
  -6   1   6       17.31       18.54      1.24 o 
  -5   1   6       46.39       44.43      2.24 o 
  -4   1   6      196.59      195.33      4.06 o 
  -3   1   6       10.83       12.10      0.72 o 
  -2   1   6       14.12       14.67      0.86 o 
  -1   1   6      302.22      279.94      5.37 o 
   0   1   6       38.27       47.68      1.07 o 
   1   1   6       40.98       48.64      1.21 o 
   2   1   6       52.60       49.62      1.16 o 
   3   1   6       45.74       39.88      1.94 o 
   4   1   6        0.23        0.94      0.57 o 
   5   1   6      768.61      816.21     11.19 o 
   6   1   6      644.93      634.12      7.70 o 
   7   1   6       23.75       21.03      2.01 o 
   8   1   6        0.09       -1.08      1.29 o 
   9   1   6        3.20        4.71      2.15 o 
  10   1   6        2.23        1.96      2.69 o 
  -8   2   6       12.12       11.29      2.65 o 
  -7   2   6        6.24        7.87      3.36 o 
  -6   2   6        0.04        0.07      1.49 o 
  -5   2   6       22.91       22.35      1.67 o 
  -4   2   6       71.39       63.79      1.57 o 
  -3   2   6       68.13       64.91      1.53 o 
  -2   2   6      130.89      157.29      3.21 o 
  -1   2   6      387.04      449.99      8.11 o 
   0   2   6       12.59       11.52      0.57 o 
   1   2   6        2.61        2.90      0.67 o 
   2   2   6       61.00       64.27      1.57 o 
   3   2   6      295.57      309.35      4.96 o 
   4   2   6        6.77        5.70      0.57 o 
   5   2   6       71.97       75.72      1.69 o 
   6   2   6       16.63       17.52      1.27 o 
   7   2   6        1.48        1.57      0.97 o 
   8   2   6        4.52        4.93      1.27 o 
   9   2   6        0.00       -0.68      1.57 o 
  10   2   6        1.38        2.76      2.95 o 
  -8   3   6        2.69        0.67      3.09 o 
  -7   3   6        0.89        0.55      2.15 o 
  -6   3   6        2.18        1.27      1.71 o 
  -5   3   6       45.97       44.97      1.78 o 
  -4   3   6        6.82        4.72      0.97 o 
  -3   3   6       56.23       60.64      1.68 o 
  -2   3   6      487.93      527.30      8.58 o 
  -1   3   6       96.01      109.44      4.92 o 
   0   3   6      230.71      266.91      3.80 o 
   1   3   6       85.95       94.73      2.83 o 
   2   3   6      122.31      147.13      2.70 o 
   3   3   6        9.44        9.23      0.74 o 
   4   3   6       21.01       23.70      1.12 o 
   5   3   6       58.82       56.76      2.69 o 
   6   3   6        6.59        7.46      0.74 o 
   7   3   6        3.12        3.60      1.12 o 
   8   3   6        0.01       -1.34      1.72 o 
   9   3   6        0.16       -1.19      1.46 o 
  10   3   6        6.14        6.64      2.90 o 
  11   3   6        7.90        3.43      5.82 o 
  -7   4   6        4.58        2.01      2.00 o 
  -6   4   6        5.39        8.93      3.21 o 
  -5   4   6      159.61      134.82      2.93 o 
  -4   4   6       98.01       85.78      3.95 o 
  -3   4   6        9.00        7.82      1.00 o 
  -2   4   6       42.68       45.16      2.09 o 
  -1   4   6        8.22        9.48      0.60 o 
   0   4   6       33.34       31.22      4.10 o 
   1   4   6      657.81      663.54     10.98 o 
   2   4   6       33.39       31.61      0.82 o 
   3   4   6       10.96        9.77      0.63 o 
   4   4   6        8.29        5.77      0.63 o 
   5   4   6       23.71       27.24      1.79 o 
   6   4   6       73.38       74.14      2.16 o 
   7   4   6       10.39       11.71      1.25 o 
   8   4   6        6.37        7.41      1.34 o 
   9   4   6        0.24       -0.41      1.57 o 
  10   4   6       14.24       12.19      2.30 o 
  11   4   6        1.84        2.09      5.82 o 
  -7   5   6        3.93        3.79      2.55 o 
  -6   5   6       33.38       23.51      4.40 o 
  -5   5   6       36.19       32.41      1.53 o 
  -4   5   6       16.07       16.97      1.51 o 
  -3   5   6       33.12       33.11      2.16 o 
  -2   5   6       77.41       67.91      2.39 o 
  -1   5   6       63.73       64.61      2.31 o 
   0   5   6        0.05        1.52      0.90 o 
   1   5   6       21.45       12.32      1.64 o 
   2   5   6       45.35       41.12      1.10 o 
   3   5   6       32.08       31.85      1.06 o 
   4   5   6       75.85       80.14      1.96 o 
   5   5   6      412.82      462.61      7.01 o 
   6   5   6       36.57       33.22      1.15 o 
   7   5   6       57.70       52.20      2.11 o 
   8   5   6        1.92        0.98      1.10 o 
   9   5   6        3.13        4.21      1.76 o 
  10   5   6        1.50        0.15      3.04 o 
  11   5   6        2.75        0.15      5.82 o 
  -6   6   6        0.04       -0.31      2.29 o 
  -5   6   6        0.00       -0.95      1.78 o 
  -4   6   6        1.60        1.13      1.21 o 
  -3   6   6        0.64        1.76      0.90 o 
  -2   6   6      190.56      175.91      3.28 o 
  -1   6   6       60.34       61.50      2.16 o 
   0   6   6     1875.08     2014.22     33.90 o 
   1   6   6       37.15       39.17      1.43 o 
   2   6   6      123.09      128.24      2.32 o 
   3   6   6       90.49       88.80      3.21 o 
   4   6   6       79.95       90.32      2.24 o 
   5   6   6        2.33        3.16      0.77 o 
   6   6   6        9.06        8.54      0.82 o 
   7   6   6        3.64        2.15      1.10 o 
   8   6   6       13.54       14.69      2.31 o 
   9   6   6       20.39       23.72      2.85 o 
  10   6   6       42.00       39.84      4.22 o 
  11   6   6       40.17       35.80      5.15 o 
  -6   7   6        1.35        0.33      2.94 o 
  -5   7   6        0.52       -0.39      1.84 o 
  -4   7   6        0.15        1.22      1.76 o 
  -3   7   6        0.64        0.63      0.77 o 
  -2   7   6        1.23        0.87      1.54 o 
  -1   7   6      325.40      334.14      7.41 o 
   0   7   6      121.21      117.65      3.05 o 
   1   7   6       40.17       41.88      1.57 o 
   2   7   6      179.45      185.19      4.55 o 
   3   7   6      210.26      201.82      5.74 o 
   4   7   6       16.69       16.78      1.13 o 
   5   7   6        8.79        8.00      0.97 o 
   6   7   6        9.22        8.89      0.99 o 
   7   7   6       15.92       16.68      2.98 o 
   8   7   6        1.18        0.77      1.80 o 
   9   7   6      168.84      198.89      8.07 o 
  10   7   6      186.39      216.49     14.17 o 
  -5   8   6       19.75       19.78      2.84 o 
  -4   8   6       20.82       21.26      2.21 o 
  -3   8   6       23.96       30.71      2.98 o 
  -2   8   6        1.20        0.62      1.45 o 
  -1   8   6        0.22       -0.65      1.42 o 
   0   8   6       84.99       80.08      2.76 o 
   1   8   6        8.68        9.58      1.21 o 
   2   8   6        0.35        0.63      0.97 o 
   3   8   6        7.64        4.66      0.67 o 
   4   8   6        2.33        3.38      0.69 o 
   5   8   6       28.55       26.86      1.27 o 
   6   8   6        5.59        5.97      1.04 o 
   7   8   6       25.03       26.68      3.13 o 
   8   8   6        8.48        5.93      2.01 o 
   9   8   6      131.07      129.79      8.95 o 
  10   8   6       21.43       22.39      2.98 o 
  -4   9   6       32.11       28.35      3.08 o 
  -3   9   6        2.07        1.51      3.28 o 
  -2   9   6        1.01        1.13      1.74 o 
  -1   9   6        0.25       -0.64      1.42 o 
   0   9   6       28.69       29.52      2.21 o 
   1   9   6       12.99       12.22      1.63 o 
   2   9   6       12.53       12.53      1.48 o 
   3   9   6        2.10        2.24      0.67 o 
   4   9   6       20.17       19.17      2.09 o 
   5   9   6        4.74        4.40      1.27 o 
   6   9   6      105.98       91.48      4.77 o 
   7   9   6       17.49       16.49      2.16 o 
   8   9   6        1.18       -1.34      2.39 o 
   9   9   6        3.44        0.45      2.83 o 
  10   9   6        1.20       -0.46      3.50 o 
  -3  10   6        0.27       -0.26      2.53 o 
  -2  10   6        0.03       -0.94      1.73 o 
  -1  10   6       61.26       67.37      3.36 o 
   0  10   6       18.18       20.31      5.52 o 
   1  10   6        2.22        1.72      1.61 o 
   2  10   6       74.34       67.50      2.65 o 
   3  10   6        1.52        1.38      1.29 o 
   4  10   6        0.01       -0.07      1.90 o 
   5  10   6       23.78       20.01      1.36 o 
   6  10   6        3.13        2.09      1.64 o 
   7  10   6        0.00        0.54      1.75 o 
   8  10   6       10.74       11.29      2.39 o 
   9  10   6        4.46        4.93      3.80 o 
  -1  11   6       77.19      102.37      5.01 o 
   0  11   6        0.88        3.18      2.91 o 
   1  11   6       16.80       18.09      2.64 o 
   2  11   6        6.61        5.94      2.40 o 
   3  11   6       11.81        6.49      3.19 o 
   4  11   6       12.14       13.76      3.43 o 
   5  11   6       22.07       34.43      3.65 o 
   6  11   6        4.92        3.88      3.73 o 
   7  11   6        2.39       10.44      4.48 o 
   8  11   6       11.14        7.61      5.97 o 
   0  12   6        0.01        0.43      2.67 o 
   1  12   6        2.23        1.71      2.29 o 
   2  12   6       23.88       23.21      3.14 o 
   3  12   6        0.73        1.01      3.33 o 
   4  12   6        4.44       10.15      4.63 o 
   5  12   6        4.73        6.42      4.63 o 
   6  12   6        6.85        5.22      5.22 o 
   7  12   6        2.57        1.64      4.77 o 
  -4  -9   7        5.19        9.55      5.37 o 
  -3  -9   7       82.95      109.07     10.00 o 
  -2  -9   7        0.57       -2.39      4.63 o 
  -1  -9   7       78.16       90.38      5.71 o 
   0  -9   7        6.33        3.92      2.90 o 
   1  -9   7        0.08        2.32      3.19 o 
  -6  -8   7        2.08        4.63      7.01 o 
  -5  -8   7        1.96        4.34      3.65 o 
  -4  -8   7       39.87       34.24      3.96 o 
  -3  -8   7        0.89        2.39      3.73 o 
  -2  -8   7       14.40       20.72      4.70 o 
  -1  -8   7        3.55        5.45      2.53 o 
   0  -8   7       18.31       26.03      3.16 o 
   1  -8   7        2.39        2.00      2.48 o 
   2  -8   7       13.52       22.68      4.63 o 
   3  -8   7        5.63        8.43      3.48 o 
  -7  -7   7      163.60      229.92     16.56 o 
  -6  -7   7       81.34      109.47      8.43 o 
  -5  -7   7        0.13       -0.67      2.64 o 
  -4  -7   7        4.90       12.09      3.73 o 
  -3  -7   7        0.58        0.77      2.16 o 
  -2  -7   7        2.52        0.60      2.54 o 
  -1  -7   7       15.19       16.91      1.37 o 
   0  -7   7       32.21       29.53      2.94 o 
   1  -7   7       33.44       36.24      3.27 o 
   2  -7   7       65.57       71.28     12.01 o 
   3  -7   7       23.35       21.72      4.25 o 
   4  -7   7       14.53       16.09      3.38 o 
   5  -7   7        5.49        7.31      5.67 o 
  -7  -6   7       72.09       94.67      6.58 o 
  -6  -6   7        3.73        4.63      3.11 o 
  -5  -6   7        0.25        1.54      2.80 o 
  -4  -6   7       15.14       11.37      1.97 o 
  -3  -6   7        3.83        2.09      1.49 o 
  -2  -6   7        4.80        3.42      1.00 o 
  -1  -6   7       37.87       36.07      2.76 o 
   0  -6   7        7.76        6.46      0.97 o 
   1  -6   7       16.49       13.04      2.22 o 
   2  -6   7       54.47       64.60      4.33 o 
   3  -6   7       13.34       13.95      2.64 o 
   4  -6   7       18.48       19.83      2.93 o 
   5  -6   7        9.89        8.95      3.32 o 
   6  -6   7        0.35       -1.94      5.37 o 
  -8  -5   7        8.05        5.82      5.37 o 
  -7  -5   7        7.80        5.89      3.80 o 
  -6  -5   7       90.12       91.90      5.59 o 
  -5  -5   7        5.97        6.86      3.58 o 
  -4  -5   7       26.76       21.39      1.78 o 
  -3  -5   7        5.94        4.39      1.32 o 
  -2  -5   7      368.69      326.94      9.77 o 
  -1  -5   7       26.23       21.21      1.27 o 
   0  -5   7       27.15       26.79      1.48 o 
   1  -5   7       10.57       10.13      1.67 o 
   2  -5   7        0.98        0.56      1.95 o 
   3  -5   7        0.40        1.35      1.90 o 
   4  -5   7        5.88        4.23      2.16 o 
   5  -5   7        0.07        1.19      2.44 o 
   6  -5   7        4.71        7.44      3.08 o 
   7  -5   7        0.04        1.19      4.77 o 
  -8  -4   7        0.31        3.33      3.22 o 
  -7  -4   7       14.56       19.06      3.69 o 
  -6  -4   7       28.38       29.24      4.77 o 
  -5  -4   7       19.56       17.89      3.80 o 
  -4  -4   7       56.24       46.21      2.83 o 
  -3  -4   7      386.11      352.56      9.85 o 
  -2  -4   7      100.08       79.41      2.33 o 
  -1  -4   7       22.81       21.12      1.42 o 
   0  -4   7        5.23        5.05      0.72 o 
   1  -4   7       20.78       22.21      1.07 o 
   2  -4   7        1.38        1.15      0.56 o 
   3  -4   7       22.95       26.49      2.63 o 
   4  -4   7       54.14       56.79      4.18 o 
   5  -4   7        0.03       -0.47      1.72 o 
   6  -4   7        1.84        4.41      3.08 o 
   7  -4   7       10.21        9.99      3.01 o 
  -8  -3   7        3.99       -0.32      3.03 o 
  -7  -3   7       13.67       12.78      2.76 o 
  -6  -3   7        5.40        1.49      2.98 o 
  -5  -3   7        7.00        7.61      1.78 o 
  -4  -3   7       15.20       13.22      1.51 o 
  -3  -3   7        1.82        0.82      1.06 o 
  -2  -3   7       42.50       37.29      5.82 o 
  -1  -3   7        6.33        5.70      0.89 o 
   0  -3   7        4.87        4.56      0.75 o 
   1  -3   7       28.58       31.12      0.97 o 
   2  -3   7        0.67        1.69      1.10 o 
   3  -3   7       97.77       96.94      2.37 o 
   4  -3   7        7.99        7.65      1.38 o 
   5  -3   7        8.23       10.72      1.60 o 
   6  -3   7        0.58        0.76      1.96 o 
   7  -3   7       30.11       29.01      2.95 o 
   8  -3   7        0.19        0.88      2.79 o 
  -8  -2   7        2.31        2.55      3.36 o 
  -7  -2   7       18.02       18.95      3.43 o 
  -6  -2   7       13.06       17.76      2.39 o 
  -5  -2   7       62.26       63.89      2.82 o 
  -4  -2   7      122.54      120.16      6.94 o 
  -3  -2   7       39.04       33.29      3.58 o 
  -2  -2   7       49.49       46.20      3.66 o 
  -1  -2   7        7.56        7.70      0.93 o 
   0  -2   7       97.89      123.47      2.48 o 
   1  -2   7      126.09      135.72      2.44 o 
   2  -2   7      449.49      478.58      8.57 o 
   3  -2   7       98.50       94.54      2.27 o 
   4  -2   7       13.33       13.45      1.19 o 
   5  -2   7       22.04       25.52      1.94 o 
   6  -2   7       10.70       10.11      0.68 o 
   7  -2   7        2.99        2.95      2.07 o 
   8  -2   7        0.03        2.03      2.84 o 
   9  -2   7        0.70        5.16      3.08 o 
  -8  -1   7        4.38       -2.10      3.01 o 
  -7  -1   7        2.17        1.11      2.43 o 
  -6  -1   7       56.98       61.44      3.25 o 
  -5  -1   7        0.05        0.10      1.60 o 
  -4  -1   7       48.54       46.40      4.70 o 
  -3  -1   7      173.48      178.27      4.77 o 
  -2  -1   7       28.47       26.80      1.27 o 
  -1  -1   7       47.23       47.38      2.61 o 
   0  -1   7       53.69       54.56      1.40 o 
   1  -1   7       75.27       78.46      3.88 o 
   2  -1   7       24.41       22.69      0.79 o 
   3  -1   7       17.47       17.85      0.82 o 
   4  -1   7        4.45        4.15      0.68 o 
   5  -1   7       38.82       37.87      3.21 o 
   6  -1   7        0.06        0.66      0.72 o 
   7  -1   7        3.13        1.09      1.07 o 
   8  -1   7       54.37       58.55      8.28 o 
   9  -1   7        2.29        4.29      3.58 o 
  -8   0   7        2.53       -1.55      2.36 o 
  -7   0   7        2.30        2.25      2.37 o 
  -6   0   7       29.82       28.57      2.62 o 
  -5   0   7       20.76       22.39      2.10 o 
  -4   0   7      108.37      100.40      8.88 o 
  -3   0   7     2135.64     2220.72     37.18 o 
  -2   0   7        3.34        3.52      0.82 o 
  -1   0   7      580.82      551.82      8.57 o 
   0   0   7       21.26       20.67      0.84 o 
   1   0   7       20.32       21.01      0.89 o 
   2   0   7       54.47       59.13      1.36 o 
   3   0   7       38.97       39.09      1.34 o 
   4   0   7        2.37        3.93      0.72 o 
   5   0   7      119.31      123.32      2.51 o 
   6   0   7        0.86        0.40      0.75 o 
   7   0   7       16.04       11.50      1.27 o 
   8   0   7        0.00        0.99      1.38 o 
   9   0   7        5.96        4.71      2.40 o 
  10   0   7        7.85        3.28      4.77 o 
  -8   1   7       55.77       63.99      4.91 o 
  -7   1   7        8.23       10.74      3.58 o 
  -6   1   7        4.34        4.86      3.12 o 
  -5   1   7        2.70        2.40      1.57 o 
  -4   1   7      283.74      264.29      4.90 o 
  -3   1   7       22.62       22.83      1.21 o 
  -2   1   7        0.73        1.55      0.97 o 
  -1   1   7      139.99      149.69      2.79 o 
   0   1   7      234.02      260.39      5.01 o 
   1   1   7       32.08       34.78      2.39 o 
   2   1   7      143.04      177.51      4.18 o 
   3   1   7      123.37      130.80      2.58 o 
   4   1   7       44.42       42.54      1.10 o 
   5   1   7        3.34        3.56      0.68 o 
   6   1   7       97.75      104.70      2.61 o 
   7   1   7        6.01        6.35      1.94 o 
   8   1   7       93.52       92.32      2.93 o 
   9   1   7        1.66       -0.66      2.69 o 
  10   1   7        0.09        0.12      3.41 o 
  -8   2   7        8.72       12.70      3.21 o 
  -7   2   7        9.73       12.26      2.72 o 
  -6   2   7        3.54        2.12      2.25 o 
  -5   2   7        3.86        0.97      1.32 o 
  -4   2   7       25.20       24.77      1.04 o 
  -3   2   7       14.29       10.94      0.79 o 
  -2   2   7       96.35       92.56      2.00 o 
  -1   2   7        0.65       -0.19      0.57 o 
   0   2   7      442.32      509.52      9.06 o 
   1   2   7      505.96      545.47      8.27 o 
   2   2   7     1424.97     1531.04     21.94 o 
   3   2   7      142.96      144.43      4.48 o 
   4   2   7      113.77      122.82      3.51 o 
   5   2   7        0.29        0.15      0.63 o 
   6   2   7       12.67       10.34      1.49 o 
   7   2   7        2.77        2.73      1.00 o 
   8   2   7        1.81        3.01      1.42 o 
   9   2   7        3.88        3.88      1.89 o 
  10   2   7        0.43        2.37      3.58 o 
  -7   3   7        1.07       -1.07      2.12 o 
  -6   3   7        0.12        1.26      2.69 o 
  -5   3   7        7.01        5.61      1.21 o 
  -4   3   7        0.47       -0.25      1.12 o 
  -3   3   7        4.84        3.90      0.79 o 
  -2   3   7       91.49       89.17      2.00 o 
  -1   3   7      151.87      173.65      3.39 o 
   0   3   7        4.93        4.51      0.52 o 
   1   3   7      514.77      593.80      9.07 o 
   2   3   7       17.09       16.02      0.86 o 
   3   3   7        0.00       -0.30      0.63 o 
   4   3   7       23.29       26.92      1.12 o 
   5   3   7       16.27       18.96      1.72 o 
   6   3   7        0.79        0.62      0.61 o 
   7   3   7       37.60       35.27      1.21 o 
   8   3   7       40.77       38.58      3.32 o 
   9   3   7        3.90        5.43      1.65 o 
  10   3   7        1.05       -0.04      2.58 o 
  -7   4   7        0.01       -0.45      2.32 o 
  -6   4   7       11.78        6.68      2.18 o 
  -5   4   7        2.01        0.65      1.15 o 
  -4   4   7        5.33        5.73      1.10 o 
  -3   4   7        2.62        1.74      1.49 o 
  -2   4   7        6.01        9.43      0.88 o 
  -1   4   7       73.14       73.59      6.79 o 
   0   4   7        5.89        6.53      0.65 o 
   1   4   7       28.09       31.60      2.61 o 
   2   4   7       98.59      100.79      1.79 o 
   3   4   7        0.66        0.33      0.50 o 
   4   4   7        0.19        0.11      0.37 o 
   5   4   7       12.95       12.98      0.89 o 
   6   4   7       62.32       66.65      1.63 o 
   7   4   7       40.59       38.85      1.42 o 
   8   4   7       46.54       50.92      2.32 o 
   9   4   7        6.16        7.99      2.15 o 
  10   4   7        0.00        0.24      2.47 o 
  -6   5   7        9.72        9.99      2.69 o 
  -5   5   7        5.68        3.55      1.85 o 
  -4   5   7       33.97       28.73      4.18 o 
  -3   5   7        1.10        0.21      0.82 o 
  -2   5   7       27.57       18.94      1.64 o 
  -1   5   7        7.87        7.24      0.74 o 
   0   5   7      251.65      250.79      5.14 o 
   1   5   7        1.53        0.62      0.82 o 
   2   5   7        7.70        6.84      0.67 o 
   3   5   7        4.11        4.79      0.63 o 
   4   5   7       70.96       73.14      2.98 o 
   5   5   7       17.42       20.53      1.49 o 
   6   5   7      256.18      273.02      6.49 o 
   7   5   7       21.22       23.34      2.54 o 
   8   5   7        0.18       -1.53      1.53 o 
   9   5   7        1.15       -0.98      1.93 o 
  10   5   7        7.95        6.22      3.88 o 
  11   5   7        0.18        2.54      5.07 o 
  -6   6   7       19.09       19.22      2.76 o 
  -5   6   7        5.11        2.42      2.61 o 
  -4   6   7        0.02       -1.39      1.39 o 
  -3   6   7        2.19        0.34      0.75 o 
  -2   6   7       13.28       11.00      1.07 o 
  -1   6   7       64.99       64.73      4.40 o 
   0   6   7       79.44       76.03      4.55 o 
   1   6   7      459.04      491.64      9.03 o 
   2   6   7       39.51       38.73      1.12 o 
   3   6   7       54.04       58.48      1.53 o 
   4   6   7       15.48       14.56      1.34 o 
   5   6   7        1.25        1.68      1.15 o 
   6   6   7        1.22        1.26      0.89 o 
   7   6   7        1.19        0.39      1.04 o 
   8   6   7        0.00       -0.12      1.35 o 
   9   6   7        3.74        0.25      3.06 o 
  10   6   7        5.98        2.24      5.07 o 
  -5   7   7        0.24       -0.26      2.18 o 
  -4   7   7        6.89        6.76      2.69 o 
  -3   7   7        2.38        3.47      1.67 o 
  -2   7   7        0.11        1.22      1.49 o 
  -1   7   7       25.34       27.91      3.36 o 
   0   7   7      830.69      881.39     16.48 o 
   1   7   7      430.36      452.86      8.49 o 
   2   7   7      935.72     1002.84     16.52 o 
   3   7   7      101.22       98.81      2.39 o 
   4   7   7        3.44        3.89      1.04 o 
   5   7   7        0.00       -0.12      0.99 o 
   6   7   7        0.00       -0.41      1.15 o 
   7   7   7        1.45        0.12      1.10 o 
   8   7   7        3.72        3.90      1.85 o 
   9   7   7       12.09       13.44      2.69 o 
  10   7   7        0.18        2.21      2.82 o 
  -4   8   7       57.63       63.88      4.92 o 
  -3   8   7        1.93        3.01      1.74 o 
  -2   8   7        0.90        2.61      2.11 o 
  -1   8   7       10.44       10.02      1.60 o 
   0   8   7       31.45       29.22      3.13 o 
   1   8   7        9.43        9.79      1.74 o 
   2   8   7      106.78      106.92      3.01 o 
   3   8   7        1.64        1.31      0.82 o 
   4   8   7       10.37        9.80      0.84 o 
   5   8   7       28.00       24.32      2.61 o 
   6   8   7       71.95       68.15      2.12 o 
   7   8   7        0.81        0.22      1.04 o 
   8   8   7       37.87       36.70      2.61 o 
   9   8   7        0.62        3.73      2.54 o 
  10   8   7       12.07        9.17      3.07 o 
  -4   9   7        0.00       -1.00      3.84 o 
  -3   9   7       13.22        8.92      2.15 o 
  -2   9   7        0.10       -1.47      1.92 o 
  -1   9   7        5.41        4.31      1.79 o 
   0   9   7       16.05       15.17      2.46 o 
   1   9   7        0.44        0.45      1.48 o 
   2   9   7        7.12        9.70      2.31 o 
   3   9   7       18.38       15.81      1.49 o 
   4   9   7        1.28        0.66      0.87 o 
   5   9   7      342.00      332.75      8.20 o 
   6   9   7        2.38        2.15      1.27 o 
   7   9   7       63.70       67.88      3.11 o 
   8   9   7        0.43        2.58      2.05 o 
   9   9   7        2.51        3.70      2.39 o 
  10   9   7        1.79        4.03      5.67 o 
  -2  10   7        3.36        0.15      2.78 o 
  -1  10   7        2.09       -1.32      2.16 o 
   0  10   7        5.01        3.47      3.88 o 
   1  10   7        1.11        3.48      2.00 o 
   2  10   7       88.02       77.71      4.63 o 
   3  10   7        7.68        5.18      1.78 o 
   4  10   7        5.21        7.78      2.39 o 
   5  10   7       15.72        9.38      2.27 o 
   6  10   7        0.36        2.61      2.58 o 
   7  10   7        0.04        1.27      3.06 o 
   8  10   7        0.05       -2.24      3.88 o 
   9  10   7        2.26        4.12      3.27 o 
  -1  11   7        0.02        0.20      2.37 o 
   0  11   7        0.75        1.91      2.68 o 
   1  11   7        3.40        3.71      2.74 o 
   2  11   7       26.78       32.23      3.11 o 
   3  11   7        0.15       -0.09      1.93 o 
   4  11   7       49.92       44.39      4.16 o 
   5  11   7        4.43        4.05      2.31 o 
   6  11   7       12.19       17.86      3.37 o 
   7  11   7       11.03        6.49      4.18 o 
   8  11   7        0.04       -0.95      3.27 o 
   1  12   7        0.18        3.88      3.17 o 
   2  12   7        0.97       -0.75      2.72 o 
   3  12   7        1.75        1.26      3.09 o 
   4  12   7       13.08       14.27      3.78 o 
   5  12   7        0.72        2.04      3.58 o 
   6  12   7        2.54        1.34      5.07 o 
   7  12   7        0.15       -3.43      5.37 o 
  -4  -8   8        2.02        3.13      5.07 o 
  -3  -8   8        0.30        1.34      4.03 o 
  -2  -8   8        0.02        0.13      3.01 o 
  -1  -8   8       40.92       44.43      4.48 o 
   0  -8   8        1.20        1.55      2.53 o 
   1  -8   8        1.35        3.51      3.73 o 
   2  -8   8        1.11       -0.31      3.33 o 
  -5  -7   8       80.61      108.02     10.00 o 
  -4  -7   8        0.59        1.58      3.10 o 
  -3  -7   8        0.16        1.16      2.53 o 
  -2  -7   8        0.21       -1.58      1.82 o 
  -1  -7   8        0.82        3.21      2.27 o 
   0  -7   8        0.02       -2.48      2.48 o 
   1  -7   8       12.96       10.02      2.69 o 
   2  -7   8        0.40        1.22      2.94 o 
   3  -7   8       28.83       36.43      4.61 o 
   4  -7   8       39.05       28.75      4.27 o 
  -6  -6   8        4.99        4.74      3.63 o 
  -5  -6   8       13.42       10.00      3.31 o 
  -4  -6   8       55.44       68.42      4.63 o 
  -3  -6   8       19.08       22.41      3.88 o 
  -2  -6   8        0.38        1.70      1.45 o 
  -1  -6   8        0.38        1.31      1.27 o 
   0  -6   8        7.27        7.16      3.51 o 
   1  -6   8        4.36        3.71      2.58 o 
   2  -6   8       56.70       68.89      4.11 o 
   3  -6   8       39.07       39.87      3.79 o 
   4  -6   8      358.74      417.78     26.26 o 
   5  -6   8        1.44       -2.73      3.82 o 
  -7  -5   8        3.33        8.82      7.98 o 
  -6  -5   8       13.02       16.61      3.90 o 
  -5  -5   8       51.96       51.76      5.60 o 
  -4  -5   8       21.15       19.21      3.05 o 
  -3  -5   8       41.66       30.15      2.00 o 
  -2  -5   8       39.82       35.33      1.78 o 
  -1  -5   8       23.52       20.36      2.24 o 
   0  -5   8        3.52        3.37      1.42 o 
   1  -5   8       27.86       32.18      3.58 o 
   2  -5   8        0.90        0.78      2.39 o 
   3  -5   8       46.61       42.02      3.58 o 
   4  -5   8       32.91       40.54     10.52 o 
   5  -5   8        0.05       -1.55      2.76 o 
   6  -5   8        0.15       -2.82      3.04 o 
  -7  -4   8        0.12       -1.77      3.32 o 
  -6  -4   8       22.99       31.97      4.55 o 
  -5  -4   8       18.52       17.35      3.21 o 
  -4  -4   8        0.16        0.76      1.63 o 
  -3  -4   8       10.14       11.37      1.05 o 
  -2  -4   8       23.54       22.76      1.43 o 
  -1  -4   8        7.23        6.19      1.49 o 
   0  -4   8        7.20        5.45      1.04 o 
   1  -4   8        3.66        3.15      1.11 o 
   2  -4   8        0.95        1.61      0.97 o 
   3  -4   8        9.90        9.26      2.98 o 
   4  -4   8       16.46       17.13      2.29 o 
   5  -4   8        0.68        0.09      2.59 o 
   6  -4   8        6.06        8.11      2.83 o 
   7  -4   8        0.30        0.93      3.61 o 
  -7  -3   8       12.12       14.93      3.64 o 
  -6  -3   8       61.12       75.05      5.18 o 
  -5  -3   8        2.02        3.97      2.39 o 
  -4  -3   8       35.31       31.72      4.85 o 
  -3  -3   8        4.90        3.06      2.16 o 
  -2  -3   8       25.98       27.03      4.18 o 
  -1  -3   8        4.84        4.44      1.04 o 
   0  -3   8       15.57       11.68      1.49 o 
   1  -3   8        2.88        3.00      0.79 o 
   2  -3   8        1.75        2.40      0.86 o 
   3  -3   8       20.25       22.75      1.40 o 
   4  -3   8        0.26        0.94      1.11 o 
   5  -3   8       12.26       11.54      1.35 o 
   6  -3   8        4.09        5.36      2.69 o 
   7  -3   8        4.38        5.51      3.33 o 
   8  -3   8        5.83       16.92      4.43 o 
  -8  -2   8        3.18       13.13      6.27 o 
  -7  -2   8       95.80      105.99      5.87 o 
  -6  -2   8        3.20        6.06      2.23 o 
  -5  -2   8        0.03        2.69      1.76 o 
  -4  -2   8       40.75       35.22      2.31 o 
  -3  -2   8       35.34       33.30      1.61 o 
  -2  -2   8        0.11        0.71      0.90 o 
  -1  -2   8      265.05      270.22      5.06 o 
   0  -2   8        3.22        3.37      0.82 o 
   1  -2   8        0.20       -0.13      0.82 o 
   2  -2   8       39.16       35.78      1.72 o 
   3  -2   8      208.92      219.36      4.90 o 
   4  -2   8       56.97       58.84      3.36 o 
   5  -2   8       16.23       12.77      1.47 o 
   6  -2   8        8.28        6.56      1.42 o 
   7  -2   8        0.57       -0.84      2.95 o 
   8  -2   8        1.12        5.01      3.69 o 
  -8  -1   8        4.88       15.22      6.12 o 
  -7  -1   8        0.40        2.44      2.80 o 
  -6  -1   8        0.08        1.74      2.26 o 
  -5  -1   8       13.60       15.93      2.53 o 
  -4  -1   8        0.31       -0.40      1.51 o 
  -3  -1   8      291.65      293.61      6.34 o 
  -2  -1   8      298.04      301.77      7.91 o 
  -1  -1   8      313.20      325.11      6.86 o 
   0  -1   8       88.95       87.50      3.51 o 
   1  -1   8        0.92        0.60      0.63 o 
   2  -1   8       30.27       32.11      1.04 o 
   3  -1   8      118.97      111.68      2.53 o 
   4  -1   8        6.13        6.30      0.97 o 
   5  -1   8        3.56        1.31      1.04 o 
   6  -1   8       30.64       29.66      1.10 o 
   7  -1   8        1.00       -0.91      1.40 o 
   8  -1   8        1.95        2.61      4.63 o 
   9  -1   8       52.57       44.57      5.22 o 
  -8   0   8        1.16       11.49      5.82 o 
  -7   0   8        0.02        0.67      2.67 o 
  -6   0   8        0.02       -1.85      2.11 o 
  -5   0   8        5.53        7.31      3.58 o 
  -4   0   8      440.48      460.12     18.65 o 
  -3   0   8       16.35       14.91      1.29 o 
  -2   0   8     1798.97     1878.87     28.37 o 
  -1   0   8        0.09        0.23      0.72 o 
   0   0   8       37.29       36.55      2.31 o 
   1   0   8       30.69       30.60      2.01 o 
   2   0   8       16.67       15.06      0.97 o 
   3   0   8        0.00       -0.09      0.72 o 
   4   0   8        4.80        3.82      0.77 o 
   5   0   8       47.52       44.92      1.79 o 
   6   0   8       12.60       11.22      2.09 o 
   7   0   8        1.03        0.23      0.86 o 
   8   0   8      297.86      289.61     19.17 o 
   9   0   8       10.08       11.99      4.04 o 
  -7   1   8       35.68       39.82      3.73 o 
  -6   1   8        2.53        4.13      2.26 o 
  -5   1   8       12.26       12.84      3.06 o 
  -4   1   8       23.58       24.44      1.94 o 
  -3   1   8       80.12       73.80      4.63 o 
  -2   1   8       81.70       75.42      2.04 o 
  -1   1   8        2.07        1.49      0.63 o 
   0   1   8       22.06       25.09      0.95 o 
   1   1   8      242.22      234.68      4.06 o 
   2   1   8       34.60       41.14      2.01 o 
   3   1   8       11.38       13.00      1.12 o 
   4   1   8       16.20       13.04      0.95 o 
   5   1   8        0.00        0.29      0.79 o 
   6   1   8        0.00        0.46      0.89 o 
   7   1   8      258.97      256.25      4.58 o 
   8   1   8      243.12      243.84      7.56 o 
   9   1   8        9.12        8.78      2.54 o 
  10   1   8        0.43       -0.75      4.18 o 
  -7   2   8       37.84       48.96      3.84 o 
  -6   2   8       27.49       34.02      3.73 o 
  -5   2   8        5.63        5.66      1.79 o 
  -4   2   8        0.04        0.46      0.88 o 
  -3   2   8       30.00       25.32      1.10 o 
  -2   2   8      178.91      155.65      6.49 o 
  -1   2   8      133.09      141.01      5.07 o 
   0   2   8      139.26      161.74      7.31 o 
   1   2   8      178.62      190.42      3.48 o 
   2   2   8        4.53        5.77      0.75 o 
   3   2   8        4.60        4.96      0.63 o 
   4   2   8       20.04       25.48      3.13 o 
   5   2   8      113.25      112.75      3.13 o 
   6   2   8        1.32        0.52      0.84 o 
   7   2   8       34.11       30.77      2.24 o 
   8   2   8        0.40       -0.49      1.68 o 
   9   2   8        0.89        1.24      2.08 o 
  10   2   8        0.17        0.66      2.29 o 
  -7   3   8        4.68        7.59      3.95 o 
  -6   3   8        0.81        0.87      2.51 o 
  -5   3   8        0.66       -0.28      1.79 o 
  -4   3   8        3.38        2.24      1.35 o 
  -3   3   8       17.54       16.28      1.10 o 
  -2   3   8        0.51        0.11      0.79 o 
  -1   3   8       48.97       48.83      1.29 o 
   0   3   8      318.87      344.74      5.10 o 
   1   3   8        0.45       -0.30      0.50 o 
   2   3   8      138.64      154.31      9.85 o 
   3   3   8       41.79       40.51      1.64 o 
   4   3   8       58.03       66.62      3.21 o 
   5   3   8        0.36       -0.17      0.68 o 
   6   3   8        1.51        1.81      0.72 o 
   7   3   8       17.79       17.69      1.87 o 
   8   3   8        1.75        1.49      1.68 o 
   9   3   8        0.78       -0.15      1.79 o 
  10   3   8        0.16       -2.37      2.37 o 
  -6   4   8        2.07        0.08      2.26 o 
  -5   4   8        2.96        0.00      2.28 o 
  -4   4   8        5.57        5.84      2.09 o 
  -3   4   8      255.58      204.93      5.07 o 
  -2   4   8      144.41      126.05      6.19 o 
  -1   4   8       17.93       13.21      3.36 o 
   0   4   8        0.43        0.50      0.67 o 
   1   4   8        5.04        4.72      0.52 o 
   2   4   8       18.02       16.74      1.49 o 
   3   4   8      203.30      203.38      3.37 o 
   4   4   8        1.44        0.01      0.52 o 
   5   4   8        6.07        5.84      0.67 o 
   6   4   8        2.61        1.40      0.89 o 
   7   4   8        1.18        0.98      1.19 o 
   8   4   8       28.71       28.31      2.16 o 
   9   4   8        0.53        0.75      2.00 o 
  10   4   8        0.01        0.56      2.04 o 
  -6   5   8       11.46       10.20      2.95 o 
  -5   5   8        7.23        5.05      3.13 o 
  -4   5   8       41.94       33.60      1.84 o 
  -3   5   8       75.75       60.88      1.90 o 
  -2   5   8       15.29       11.44      0.84 o 
  -1   5   8       14.37       15.75      0.86 o 
   0   5   8      180.79      177.54      4.18 o 
   1   5   8       80.58       83.32      2.40 o 
   2   5   8        0.86        0.65      0.75 o 
   3   5   8       85.19       85.95      1.76 o 
   4   5   8       12.67       12.79      0.97 o 
   5   5   8        9.59        9.40      0.95 o 
   6   5   8       39.09       39.29      1.42 o 
   7   5   8      148.05      158.31      3.48 o 
   8   5   8        3.95        1.77      1.64 o 
   9   5   8       12.81       14.62      2.98 o 
  10   5   8        2.78        2.11      2.54 o 
  -5   6   8        2.74        0.00      1.79 o 
  -4   6   8        2.45        3.94      1.63 o 
  -3   6   8        0.03       -0.19      0.82 o 
  -2   6   8        2.42        1.58      0.82 o 
  -1   6   8        2.50        1.81      1.38 o 
   0   6   8      158.36      158.65      3.62 o 
   1   6   8       60.35       58.73      2.54 o 
   2   6   8     1244.20     1317.41     18.95 o 
   3   6   8        5.77        5.31      0.68 o 
   4   6   8      100.33       99.53      5.52 o 
   5   6   8       66.07       60.87      1.63 o 
   6   6   8       36.91       37.60      1.72 o 
   7   6   8        3.91        3.81      1.29 o 
   8   6   8       14.10       16.03      3.95 o 
   9   6   8        0.24       -1.17      2.43 o 
  10   6   8        2.07        1.70      2.46 o 
  -5   7   8        9.05        9.53      2.83 o 
  -4   7   8        8.28        8.46      3.80 o 
  -3   7   8        0.80        2.66      1.94 o 
  -2   7   8        0.06       -0.02      1.46 o 
  -1   7   8        3.25        2.84      1.84 o 
   0   7   8       13.79       14.25      1.65 o 
   1   7   8      357.68      369.44     17.01 o 
   2   7   8      272.19      281.06      9.33 o 
   3   7   8       14.94       13.68      0.86 o 
   4   7   8      125.46      120.91      2.57 o 
   5   7   8       70.71       70.10      5.22 o 
   6   7   8        1.97        2.75      1.21 o 
   7   7   8        5.55        4.57      1.10 o 
   8   7   8        4.19        4.10      2.69 o 
   9   7   8        9.08        7.71      2.26 o 
  10   7   8        1.24        3.88      3.43 o 
  -4   8   8       58.21       60.54      5.30 o 
  -3   8   8       23.97       29.86      2.72 o 
  -2   8   8       26.02       30.03      2.40 o 
  -1   8   8       38.67       36.57      2.33 o 
   0   8   8        3.05        2.97      2.08 o 
   1   8   8        1.73        2.07      1.68 o 
   2   8   8       46.92       42.40      2.19 o 
   3   8   8        0.50       -0.09      1.17 o 
   4   8   8        1.25        0.82      0.74 o 
   5   8   8        0.65        1.42      1.94 o 
   6   8   8        1.02        0.93      1.21 o 
   7   8   8       22.22       21.80      5.37 o 
   8   8   8        1.78        2.40      3.13 o 
   9   8   8        4.10        6.79      3.27 o 
  10   8   8       11.21        8.34      3.69 o 
  -3   9   8        1.10        2.29      2.03 o 
  -2   9   8       76.24       69.60      4.18 o 
  -1   9   8        0.57        1.04      1.67 o 
   0   9   8        0.67        0.28      2.15 o 
   1   9   8        0.00        0.51      3.13 o 
   2   9   8       52.73       52.67      2.97 o 
   3   9   8        8.37        8.85      1.59 o 
   4   9   8       22.59       21.97      1.34 o 
   5   9   8        1.95        0.86      1.29 o 
   6   9   8        7.48        2.96      2.18 o 
   7   9   8        1.51        1.55      2.17 o 
   8   9   8       46.60       47.91      3.89 o 
   9   9   8       13.59       13.11      3.40 o 
  -2  10   8       17.56       18.07      3.73 o 
  -1  10   8        0.00        1.16      1.99 o 
   0  10   8        0.34       -0.29      2.61 o 
   1  10   8       44.06       51.79      6.34 o 
   2  10   8       13.59       17.71      2.33 o 
   3  10   8        1.77        1.59      1.60 o 
   4  10   8       43.79       47.28      3.82 o 
   5  10   8        3.82        2.07      1.40 o 
   6  10   8        0.34        1.48      2.31 o 
   7  10   8       27.16       27.11      3.06 o 
   8  10   8        2.84       -0.90      4.03 o 
  -1  11   8        0.14        0.00      2.91 o 
   0  11   8       14.84       13.42      2.90 o 
   1  11   8      123.39      143.52      6.81 o 
   2  11   8        0.18       -0.01      2.47 o 
   3  11   8       14.28       14.88      2.51 o 
   4  11   8        0.19        0.66      2.73 o 
   5  11   8        6.40        5.17      2.58 o 
   6  11   8        7.96        7.83      3.21 o 
   7  11   8        8.07       12.79      3.40 o 
   1  12   8        2.54        3.34      3.48 o 
   2  12   8        0.45        4.64      4.85 o 
   3  12   8        0.00       -3.84      3.84 o 
   4  12   8       40.59       43.51      4.98 o 
   5  12   8        0.65       -0.29      3.52 o 
   6  12   8        2.72        5.19      3.63 o 
  -1  -8   9        1.36        1.18      2.69 o 
   0  -8   9       10.78       14.81      3.19 o 
   1  -8   9        7.61       10.29      5.67 o 
  -5  -7   9      131.42      172.18     13.28 o 
  -4  -7   9       65.99       85.20      5.99 o 
  -3  -7   9        0.05       -4.03      4.03 o 
  -2  -7   9        1.84        2.98      3.88 o 
  -1  -7   9        0.51        1.69      2.90 o 
   0  -7   9        1.55        2.97      2.84 o 
   1  -7   9        7.04        9.92      3.01 o 
   2  -7   9        7.72        2.01      3.63 o 
   3  -7   9        7.62        6.22      3.22 o 
  -5  -6   9      130.02      160.68     29.17 o 
  -4  -6   9        4.75        6.58      2.93 o 
  -3  -6   9        0.79        4.46      2.44 o 
  -2  -6   9        8.27        7.59      2.21 o 
  -1  -6   9        2.50       -0.75      1.79 o 
   0  -6   9        2.24        2.98      2.25 o 
   1  -6   9        8.55       11.62      3.05 o 
   2  -6   9        1.77        0.35      2.53 o 
   3  -6   9       13.35       16.21      3.16 o 
   4  -6   9       21.18       19.43      3.84 o 
  -6  -5   9        6.26        1.91      4.48 o 
  -5  -5   9       12.35       11.34      3.27 o 
  -4  -5   9       87.43       90.07      5.48 o 
  -3  -5   9        5.10        4.48      3.58 o 
  -2  -5   9        3.02        1.55      1.55 o 
  -1  -5   9       10.63       11.49      1.79 o 
   0  -5   9      178.58      189.17      6.03 o 
   1  -5   9       22.87       24.16      1.75 o 
   2  -5   9       11.32       10.40      2.74 o 
   3  -5   9        2.60        3.28      2.72 o 
   4  -5   9        8.01        8.62      2.93 o 
   5  -5   9        0.08        1.44      3.17 o 
  -6  -4   9        5.39        4.70      4.70 o 
  -5  -4   9       14.65       13.88      5.52 o 
  -4  -4   9       10.54       10.55      2.74 o 
  -3  -4   9        4.40        5.67      1.74 o 
  -2  -4   9       63.37       57.82      3.08 o 
  -1  -4   9      281.26      268.71      7.02 o 
   0  -4   9       90.61       89.41      2.58 o 
   1  -4   9       22.17       23.84      3.43 o 
   2  -4   9        0.46        0.75      1.09 o 
   3  -4   9        6.92        4.85      1.00 o 
   4  -4   9        0.35       -1.25      2.37 o 
   5  -4   9        3.97        3.74      3.29 o 
   6  -4   9       21.22       20.49      3.84 o 
  -7  -3   9       26.25       38.06      3.95 o 
  -6  -3   9        4.35        5.97      3.55 o 
  -5  -3   9       21.30       19.24      3.21 o 
  -4  -3   9       28.38       28.40      5.00 o 
  -3  -3   9       27.62       28.85      1.95 o 
  -2  -3   9        5.07        5.31      1.04 o 
  -1  -3   9        6.90        6.29      1.15 o 
   0  -3   9        4.40        3.51      1.15 o 
   1  -3   9        6.89        6.52      1.49 o 
   2  -3   9        1.21        1.76      1.23 o 
   3  -3   9        3.03        3.70      1.35 o 
   4  -3   9        0.00       -1.16      1.23 o 
   5  -3   9       44.67       39.71      2.98 o 
   6  -3   9        0.01       -1.33      3.29 o 
   7  -3   9        2.35        1.62      3.05 o 
  -7  -2   9        0.00        0.26      2.86 o 
  -6  -2   9        1.72        1.02      5.07 o 
  -5  -2   9       13.50       14.22      2.84 o 
  -4  -2   9       30.13       32.24      2.35 o 
  -3  -2   9       60.74       58.03      7.98 o 
  -2  -2   9       99.93      102.48      3.58 o 
  -1  -2   9       11.21        9.28      1.15 o 
   0  -2   9       53.01       53.53      1.79 o 
   1  -2   9        2.43        1.73      0.72 o 
   2  -2   9       39.34       45.57      1.32 o 
   3  -2   9       37.25       39.79      2.54 o 
   4  -2   9      107.08      102.66      3.37 o 
   5  -2   9       36.59       33.37      5.97 o 
   6  -2   9        6.68        4.89      4.03 o 
   7  -2   9        3.78        1.52      2.84 o 
   8  -2   9        3.52        2.63      3.80 o 
  -7  -1   9        2.72       -0.77      3.08 o 
  -6  -1   9       11.42        9.81      3.21 o 
  -5  -1   9        0.49        0.48      1.87 o 
  -4  -1   9       68.25       68.96      3.34 o 
  -3  -1   9        0.89        1.34      1.27 o 
  -2  -1   9       12.51       11.01      0.86 o 
  -1  -1   9       19.77       17.45      1.07 o 
   0  -1   9       16.59       15.62      1.49 o 
   1  -1   9       15.24       14.13      1.12 o 
   2  -1   9        7.36        6.80      0.79 o 
   3  -1   9       27.95       25.37      1.57 o 
   4  -1   9       24.14       20.47      1.05 o 
   5  -1   9        8.96        9.54      0.95 o 
   6  -1   9        0.17        0.05      0.93 o 
   7  -1   9        4.62        5.57      2.89 o 
   8  -1   9        0.20       -2.88      3.30 o 
   9  -1   9        0.82        9.85      5.67 o 
  -7   0   9        3.13        1.94      3.88 o 
  -6   0   9        3.85        2.61      2.43 o 
  -5   0   9        2.13        2.28      2.04 o 
  -4   0   9       11.41       12.34      1.85 o 
  -3   0   9        4.16        1.97      1.10 o 
  -2   0   9      142.22      135.90      3.51 o 
  -1   0   9     1806.85     1940.31     29.09 o 
   0   0   9        0.04        0.70      0.68 o 
   1   0   9      259.66      264.59      5.09 o 
   2   0   9        0.23        0.37      0.97 o 
   3   0   9        9.58        8.52      0.89 o 
   4   0   9       11.70       11.12      1.00 o 
   5   0   9        7.05        7.01      0.97 o 
   6   0   9        0.38        0.65      1.04 o 
   7   0   9       16.92       15.56      1.49 o 
   8   0   9        0.39        3.22      3.01 o 
   9   0   9        6.16        4.18      3.29 o 
  -7   1   9        3.40        5.90      3.43 o 
  -6   1   9       76.98       87.57      5.11 o 
  -5   1   9        6.64        3.95      2.29 o 
  -4   1   9        0.94       -0.67      1.51 o 
  -3   1   9        9.22        6.60      1.37 o 
  -2   1   9      305.49      298.59      5.26 o 
  -1   1   9        0.15        0.03      0.68 o 
   0   1   9       21.71       23.65      1.04 o 
   1   1   9       10.59       10.91      1.34 o 
   2   1   9       86.08       79.59      2.24 o 
   3   1   9        7.51        7.49      0.79 o 
   4   1   9       31.70       37.59      2.24 o 
   5   1   9       24.28       22.87      1.15 o 
   6   1   9        2.85        2.35      1.04 o 
   7   1   9        6.29        5.34      1.35 o 
   8   1   9       26.64       27.86      5.22 o 
   9   1   9        2.17        4.04      3.22 o 
  -7   2   9       33.61       33.27      6.27 o 
  -6   2   9       27.81       22.38      6.71 o 
  -5   2   9        5.81        3.13      2.54 o 
  -4   2   9        9.29        9.50      1.43 o 
  -3   2   9        4.43        2.59      1.29 o 
  -2   2   9       24.79       23.84      2.24 o 
  -1   2   9        5.30        3.12      0.79 o 
   0   2   9      154.56      157.82      4.18 o 
   1   2   9        2.74        2.26      0.97 o 
   2   2   9      134.90      143.37      4.77 o 
   3   2   9      101.74      103.73      2.22 o 
   4   2   9      438.73      457.77      7.17 o 
   5   2   9       43.01       39.47      1.79 o 
   6   2   9       50.29       48.91      1.57 o 
   7   2   9        0.00        1.36      1.21 o 
   8   2   9       14.64       11.68      1.89 o 
   9   2   9        1.73        0.63      2.06 o 
  10   2   9        1.64       -0.75      3.58 o 
  -6   3   9       46.02       47.28      6.19 o 
  -5   3   9        8.28        7.27      2.61 o 
  -4   3   9        0.00       -0.06      1.18 o 
  -3   3   9        5.04        6.37      1.24 o 
  -2   3   9        4.18        4.27      1.64 o 
  -1   3   9        3.74        1.85      0.72 o 
   0   3   9       62.42       59.75      4.03 o 
   1   3   9       46.76       48.19      1.72 o 
   2   3   9        4.11        4.83      0.79 o 
   3   3   9      354.56      391.20      7.02 o 
   4   3   9        0.19        3.01      0.89 o 
   5   3   9        1.55        1.18      0.79 o 
   6   3   9       12.09       13.89      1.00 o 
   7   3   9        4.48        4.50      1.72 o 
   8   3   9        0.00       -0.97      1.79 o 
   9   3   9       15.22       14.46      2.22 o 
  10   3   9       14.82       12.32      2.64 o 
  -6   4   9       14.79       17.91      4.35 o 
  -5   4   9        0.02        0.79      2.62 o 
  -4   4   9       13.64       11.37      1.90 o 
  -3   4   9        6.94        3.78      1.18 o 
  -2   4   9        7.12        6.99      1.72 o 
  -1   4   9        1.46        1.52      1.27 o 
   0   4   9       37.64       44.95      2.16 o 
   1   4   9       22.25       19.88      0.93 o 
   2   4   9        0.05        0.30      0.61 o 
   3   4   9       20.29       20.36      1.00 o 
   4   4   9       19.09       17.84      1.00 o 
   5   4   9        0.01       -0.09      0.68 o 
   6   4   9        2.00        2.53      1.00 o 
   7   4   9        0.02        0.54      0.99 o 
   8   4   9       19.47       19.58      2.04 o 
   9   4   9       12.67       11.76      3.73 o 
  10   4   9        6.16        5.51      2.44 o 
  -6   5   9        2.94        8.73      3.14 o 
  -5   5   9        1.09        2.26      1.93 o 
  -4   5   9       25.56       24.22      2.16 o 
  -3   5   9        0.77        0.62      1.25 o 
  -2   5   9       32.52       24.58      2.76 o 
  -1   5   9        7.05        4.77      0.74 o 
   0   5   9       63.56       47.14      2.39 o 
   1   5   9        6.11        5.12      0.67 o 
   2   5   9      148.47      151.94      2.78 o 
   3   5   9        6.96        6.62      0.68 o 
   4   5   9        3.46        4.69      1.27 o 
   5   5   9        2.56        1.64      0.84 o 
   6   5   9       16.26       15.17      1.16 o 
   7   5   9        7.82        7.48      1.21 o 
   8   5   9       89.50       86.61      9.40 o 
   9   5   9        7.74        8.99      2.54 o 
  10   5   9        0.36       -1.66      2.78 o 
  -5   6   9        7.35        6.72      2.59 o 
  -4   6   9       13.94       11.22      2.33 o 
  -3   6   9       12.60       10.49      1.72 o 
  -2   6   9        2.05        1.34      1.64 o 
  -1   6   9        4.04        1.23      1.10 o 
   0   6   9       25.18       24.11      2.07 o 
   1   6   9       52.40       52.40      2.76 o 
   2   6   9        4.05        4.69      0.67 o 
   3   6   9      168.42      173.60      3.05 o 
   4   6   9       36.30       38.15      1.02 o 
   5   6   9       33.28       36.34      1.68 o 
   6   6   9       15.60       16.25      1.16 o 
   7   6   9        0.25        0.41      1.10 o 
   8   6   9        0.03       -0.30      1.21 o 
   9   6   9        3.33        0.52      2.43 o 
  10   6   9        0.02        1.12      2.69 o 
  -4   7   9       17.90       19.42      2.65 o 
  -3   7   9        0.29        0.71      2.01 o 
  -2   7   9        8.72       12.09      2.04 o 
  -1   7   9        1.89        4.46      1.60 o 
   0   7   9        0.19        0.74      2.24 o 
   1   7   9        0.82        0.79      1.42 o 
   2   7   9      784.02      872.50     18.38 o 
   3   7   9      351.10      378.98      6.71 o 
   4   7   9      555.27      607.33      9.70 o 
   5   7   9       43.42       39.82      1.74 o 
   6   7   9        8.21        9.40      1.35 o 
   7   7   9        0.26       -1.24      1.40 o 
   8   7   9        0.00       -1.27      1.68 o 
   9   7   9        1.07       -0.33      2.48 o 
  10   7   9        0.75        0.71      2.69 o 
  -4   8   9       28.17       30.01      5.89 o 
  -3   8   9        4.68        4.94      2.18 o 
  -2   8   9       66.54       85.99      5.97 o 
  -1   8   9        0.05       -1.76      1.76 o 
   0   8   9        0.53        0.22      2.22 o 
   1   8   9        0.97        1.44      1.57 o 
   2   8   9       44.90       48.80      2.46 o 
   3   8   9        6.21        6.33      1.47 o 
   4   8   9        8.48        8.27      0.97 o 
   5   8   9        9.38        8.95      1.29 o 
   6   8   9        4.64        4.58      1.29 o 
   7   8   9       14.38       12.98      1.84 o 
   8   8   9       35.13       40.11      2.98 o 
   9   8   9        0.09       -1.19      3.13 o 
  10   8   9       10.43       10.29      4.03 o 
  -3   9   9       29.48       27.86      4.48 o 
  -2   9   9        1.53        2.58      2.26 o 
  -1   9   9       18.49       20.36      2.47 o 
   0   9   9        4.19        4.92      2.32 o 
   1   9   9        8.87        8.12      2.26 o 
   2   9   9       12.83       14.04      1.96 o 
   3   9   9        0.32        2.06      1.60 o 
   4   9   9       33.22       30.89      1.34 o 
   5   9   9        9.63        9.10      1.32 o 
   6   9   9        0.44        1.30      1.51 o 
   7   9   9      120.98      128.55      7.24 o 
   8   9   9        0.81        1.98      2.00 o 
   9   9   9       31.87       28.57      3.18 o 
  -2  10   9       11.31       19.65      3.43 o 
  -1  10   9        3.33        0.56      3.36 o 
   0  10   9        8.27        8.88      2.64 o 
   1  10   9        0.84       -0.81      2.19 o 
   2  10   9        9.17        7.56      2.26 o 
   3  10   9        0.36        1.20      2.31 o 
   4  10   9       69.51       68.16      3.90 o 
   5  10   9        2.36        3.00      2.58 o 
   6  10   9        0.39        3.63      2.51 o 
   7  10   9       31.58       32.58      3.66 o 
   8  10   9        0.06        1.34      2.27 o 
   9  10   9        0.18        0.70      3.33 o 
   0  11   9        0.64        3.19      2.32 o 
   1  11   9        0.08       -0.41      2.76 o 
   2  11   9        0.00       -1.84      2.62 o 
   3  11   9        4.45        3.72      3.22 o 
   4  11   9       11.03       17.97      3.19 o 
   5  11   9        0.20        2.28      2.90 o 
   6  11   9       14.42       10.13      3.11 o 
   7  11   9        2.48        3.58      3.06 o 
   8  11   9        4.15       14.17      6.27 o 
   2  12   9        3.44        4.18      5.07 o 
   3  12   9        1.89       11.61      7.83 o 
   4  12   9        0.00       -3.43      3.61 o 
   5  12   9        3.94       -2.52      4.77 o 
   6  12   9       14.90        5.82      5.37 o 
  -2  -7  10        7.76       14.33      3.64 o 
  -1  -7  10        0.40        3.33      3.04 o 
   0  -7  10        0.00        0.79      4.10 o 
   1  -7  10        1.29        0.75      4.48 o 
   2  -7  10        0.20       -2.39      4.48 o 
  -4  -6  10       23.59       26.97      8.95 o 
  -3  -6  10        2.27        3.97      2.72 o 
  -2  -6  10       44.81       51.18      8.43 o 
  -1  -6  10        9.25       15.20      3.05 o 
   0  -6  10        0.56       -1.19      3.43 o 
   1  -6  10        1.11        3.19      2.90 o 
   2  -6  10        3.56        5.27      3.26 o 
   3  -6  10        6.10        6.36      3.42 o 
   4  -6  10       19.93       32.97      6.42 o 
  -5  -5  10        7.36       15.34      4.35 o 
  -4  -5  10       14.74       16.61      3.69 o 
  -3  -5  10       46.70       44.01      5.67 o 
  -2  -5  10        8.84        9.26      2.17 o 
  -1  -5  10       13.81        8.93      2.05 o 
   0  -5  10       16.04       12.83      1.96 o 
   1  -5  10       19.14       23.75      3.66 o 
   2  -5  10        2.99        5.26      3.58 o 
   3  -5  10        4.62        6.81      2.95 o 
   4  -5  10        0.63        2.03      2.93 o 
   5  -5  10       32.41       36.31      4.64 o 
  -6  -4  10        0.58       -0.90      5.37 o 
  -5  -4  10        1.00        0.00      4.33 o 
  -4  -4  10       21.68       24.44      3.64 o 
  -3  -4  10        4.47        7.07      3.28 o 
  -2  -4  10        0.75        0.56      1.69 o 
  -1  -4  10        0.38       -0.45      1.82 o 
   0  -4  10       17.11       19.40      2.98 o 
   1  -4  10        1.54        2.08      1.60 o 
   2  -4  10        2.58        4.09      2.44 o 
   3  -4  10        7.43        7.86      2.80 o 
   4  -4  10        0.34       -1.63      2.40 o 
   5  -4  10        1.77        0.75      3.95 o 
   6  -4  10        1.99        4.65      3.43 o 
  -6  -3  10        5.81        4.63      3.69 o 
  -5  -3  10        8.66       15.52      4.63 o 
  -4  -3  10       50.43       68.51      4.74 o 
  -3  -3  10        0.03       -0.78      1.85 o 
  -2  -3  10       33.65       28.40      2.04 o 
  -1  -3  10        1.43       -1.03      1.29 o 
   0  -3  10        5.30        4.94      1.54 o 
   1  -3  10        0.21        0.48      1.17 o 
   2  -3  10        2.64        2.48      2.31 o 
   3  -3  10        0.72        0.84      1.35 o 
   4  -3  10        0.27       -0.47      1.38 o 
   5  -3  10        7.07        9.05      2.93 o 
   6  -3  10        1.29        2.29      2.97 o 
  -6  -2  10        4.79        7.61      2.90 o 
  -5  -2  10      140.76      170.09     12.09 o 
  -4  -2  10       17.03       19.40      4.18 o 
  -3  -2  10        0.59       -1.64      2.24 o 
  -2  -2  10       18.71       17.94      1.51 o 
  -1  -2  10       18.04       18.26      2.09 o 
   0  -2  10        1.54        1.63      1.72 o 
   1  -2  10      156.41      156.16      6.94 o 
   2  -2  10        0.27       -0.49      1.04 o 
   3  -2  10        0.18        1.76      2.10 o 
   4  -2  10       14.12       15.77      6.79 o 
   5  -2  10       49.33       48.20      3.69 o 
   6  -2  10       15.07       15.10      5.74 o 
   7  -2  10        2.73        2.63      3.37 o 
  -6  -1  10        7.17        7.31      3.43 o 
  -5  -1  10        1.06        4.14      2.46 o 
  -4  -1  10        2.65        4.80      2.37 o 
  -3  -1  10       16.69       17.53      1.96 o 
  -2  -1  10       20.32       19.03      1.54 o 
  -1  -1  10      129.34      127.78      5.07 o 
   0  -1  10      123.94      131.39      4.92 o 
   1  -1  10      237.59      249.25      5.37 o 
   2  -1  10       31.10       29.29      1.21 o 
   3  -1  10        0.15        1.25      1.15 o 
   4  -1  10       20.10       16.68      1.08 o 
   5  -1  10       71.31       62.50      1.84 o 
   6  -1  10        1.71       -2.07      2.61 o 
   7  -1  10        3.95        4.50      3.27 o 
   8  -1  10        3.05        2.63      3.36 o 
  -6   0  10        1.48       -1.81      3.58 o 
  -5   0  10        0.02       -1.77      3.95 o 
  -4   0  10        0.16       -1.13      2.27 o 
  -3   0  10        0.68        0.34      1.68 o 
  -2   0  10      438.92      465.45     14.47 o 
  -1   0  10        2.25        1.33      0.82 o 
   0   0  10     1331.29     1435.08     20.18 o 
   1   0  10        4.68        3.41      0.93 o 
   2   0  10        0.70        1.04      0.84 o 
   3   0  10       29.19       28.86      2.24 o 
   4   0  10        1.67        0.87      0.99 o 
   5   0  10        0.26       -0.27      1.04 o 
   6   0  10        0.03        0.04      1.17 o 
   7   0  10       10.30        9.87      3.16 o 
   8   0  10        1.32        0.30      3.29 o 
   9   0  10        0.49        6.27      5.67 o 
  -6   1  10       12.20        7.79      2.94 o 
  -5   1  10       28.63       31.87      2.97 o 
  -4   1  10        1.74        0.70      2.40 o 
  -3   1  10       29.56       28.46      2.01 o 
  -2   1  10       17.13       16.87      1.42 o 
  -1   1  10       86.00       82.19      4.25 o 
   0   1  10        0.49        0.52      0.79 o 
   1   1  10       34.68       37.87      1.57 o 
   2   1  10       17.08       17.17      1.64 o 
   3   1  10       85.38       84.32      2.04 o 
   4   1  10       24.41       28.12      2.16 o 
   5   1  10        3.31        2.32      1.00 o 
   6   1  10        7.66        5.96      1.18 o 
   7   1  10        4.98        4.33      1.60 o 
   8   1  10        0.00        3.28      2.85 o 
   9   1  10       82.75       83.02      5.48 o 
  -6   2  10       73.60       82.97      5.34 o 
  -5   2  10       64.21       82.68      4.44 o 
  -4   2  10       37.09       34.83      4.85 o 
  -3   2  10        7.87        7.75      1.43 o 
  -2   2  10        0.38        0.45      0.93 o 
  -1   2  10       18.32       14.58      1.21 o 
   0   2  10      227.31      232.29      4.77 o 
   1   2  10       99.66      103.77      4.25 o 
   2   2  10       54.15       55.52      2.91 o 
   3   2  10       33.04       35.05      1.72 o 
   4   2  10        6.36        4.95      1.04 o 
   5   2  10        7.10        7.04      0.93 o 
   6   2  10        2.25        4.31      1.10 o 
   7   2  10       37.46       38.11      2.29 o 
   8   2  10        5.67        5.24      1.97 o 
   9   2  10       21.08       14.72      3.14 o 
  -6   3  10        1.00        3.83      3.42 o 
  -5   3  10        9.53        8.47      2.21 o 
  -4   3  10        0.23        2.39      1.86 o 
  -3   3  10        0.66        0.40      1.36 o 
  -2   3  10        2.99        2.54      1.37 o 
  -1   3  10        0.21       -0.53      1.64 o 
   0   3  10        0.14        0.58      0.72 o 
   1   3  10       16.89       17.08      0.95 o 
   2   3  10       78.87       77.86      1.95 o 
   3   3  10       11.99       11.47      1.18 o 
   4   3  10       50.50       55.86      1.79 o 
   5   3  10       25.35       23.70      1.32 o 
   6   3  10       24.53       24.02      1.35 o 
   7   3  10        0.31        0.66      1.21 o 
   8   3  10        0.03       -0.97      1.78 o 
   9   3  10        4.02        3.48      2.55 o 
  10   3  10        0.07       -0.90      5.67 o 
  -5   4  10       16.91       17.22      2.94 o 
  -4   4  10        4.69        5.87      2.29 o 
  -3   4  10        2.26        1.64      1.29 o 
  -2   4  10        2.46        1.96      1.07 o 
  -1   4  10      262.75      219.58      4.58 o 
   0   4  10      115.28      106.74      4.63 o 
   1   4  10       15.43       12.87      0.82 o 
   2   4  10       25.01       24.96      1.24 o 
   3   4  10        3.99        5.41      1.64 o 
   4   4  10        5.85        6.50      0.82 o 
   5   4  10       31.78       32.49      1.25 o 
   6   4  10        0.53        0.69      0.82 o 
   7   4  10        3.82        4.06      1.32 o 
   8   4  10        0.25       -0.70      1.76 o 
   9   4  10        0.00        2.57      2.19 o 
  10   4  10        8.14        7.56      2.53 o 
  -5   5  10        0.02       -2.04      2.36 o 
  -4   5  10       17.23       13.76      2.27 o 
  -3   5  10        6.20        3.95      1.63 o 
  -2   5  10       36.95       24.46      1.57 o 
  -1   5  10      125.82      109.15      4.48 o 
   0   5  10        6.22        3.99      0.79 o 
   1   5  10        1.43        1.12      0.63 o 
   2   5  10      125.17      129.77      2.32 o 
   3   5  10       32.86       33.14      1.07 o 
   4   5  10        0.26        0.13      0.72 o 
   5   5  10       94.23      103.96      5.37 o 
   6   5  10        1.66        1.42      1.06 o 
   7   5  10        1.28        2.15      1.24 o 
   8   5  10       21.59       26.08      2.55 o 
   9   5  10       43.23       41.38      3.45 o 
  10   5  10        0.18       -0.44      2.97 o 
  -4   6  10       29.29       32.42      2.99 o 
  -3   6  10        5.01        1.42      1.54 o 
  -2   6  10        9.52        5.15      1.37 o 
  -1   6  10        0.91       -0.05      1.10 o 
   0   6  10        0.69        0.35      1.04 o 
   1   6  10        8.49        8.28      3.80 o 
   2   6  10       36.46       32.18      1.19 o 
   3   6  10       31.22       29.28      1.19 o 
   4   6  10      565.20      634.49     10.23 o 
   5   6  10        3.78        2.72      1.15 o 
   6   6  10       59.53       60.24      2.00 o 
   7   6  10       30.34       27.95      1.61 o 
   8   6  10       18.62       12.90      1.76 o 
   9   6  10        3.29        1.64      2.98 o 
  10   6  10        8.76        3.88      3.26 o 
  -4   7  10       26.88       24.17      3.28 o 
  -3   7  10       20.52       19.75      2.54 o 
  -2   7  10       10.53        8.89      2.57 o 
  -1   7  10        2.91        4.76      1.68 o 
   0   7  10        0.22        0.67      1.85 o 
   1   7  10        0.43        0.73      1.82 o 
   2   7  10       31.15       32.00      2.07 o 
   3   7  10      237.39      253.51      6.79 o 
   4   7  10      257.22      275.69      5.06 o 
   5   7  10        0.97        0.57      1.27 o 
   6   7  10       52.96       53.63      3.51 o 
   7   7  10        9.55        8.37      1.40 o 
   8   7  10        0.48        0.90      1.63 o 
   9   7  10        2.32        3.68      2.55 o 
  10   7  10        0.53        1.09      5.37 o 
  -3   8  10       12.80       10.25      2.44 o 
  -2   8  10       37.56       42.02      3.21 o 
  -1   8  10       17.80       21.80      2.22 o 
   0   8  10       24.53       27.90      2.83 o 
   1   8  10       62.51       66.27      3.09 o 
   2   8  10        3.96        3.59      1.64 o 
   3   8  10        7.30        5.91      1.54 o 
   4   8  10        2.42        1.34      0.84 o 
   5   8  10        1.54        1.01      1.64 o 
   6   8  10        1.12        2.00      1.49 o 
   7   8  10        2.60        2.94      2.01 o 
   8   8  10        1.23        0.09      2.00 o 
   9   8  10       10.81        8.35      2.87 o 
  -2   9  10       95.87      105.47      5.32 o 
  -1   9  10        1.22        2.17      2.01 o 
   0   9  10      103.20      116.55      5.49 o 
   1   9  10        0.05       -1.66      2.00 o 
   2   9  10        0.04       -1.63      2.03 o 
   3   9  10        0.10       -0.73      1.55 o 
   4   9  10       55.31       61.84      3.51 o 
   5   9  10        2.24        2.79      1.30 o 
   6   9  10       13.38       15.57      3.28 o 
   7   9  10        0.06        0.81      1.79 o 
   8   9  10        1.15        1.29      2.30 o 
   9   9  10        0.89        0.34      2.61 o 
  -1  10  10        0.05       -0.81      2.58 o 
   0  10  10        7.64        7.64      2.90 o 
   1  10  10        0.47       -1.11      2.31 o 
   2  10  10        1.22        3.05      2.22 o 
   3  10  10       15.86       14.44      2.94 o 
   4  10  10       11.57       14.52      2.69 o 
   5  10  10        0.09       -0.77      3.21 o 
   6  10  10        8.11        8.93      3.08 o 
   7  10  10        5.04        3.73      2.61 o 
   8  10  10        0.60        1.25      3.22 o 
   1  11  10        0.30        1.31      3.08 o 
   2  11  10       17.38       17.83      3.76 o 
   3  11  10      126.31      136.87      8.86 o 
   4  11  10        0.02       -0.96      2.72 o 
   5  11  10        6.14        5.58      3.05 o 
   6  11  10        6.58        5.46      2.76 o 
   7  11  10        3.03       -5.37      5.37 o 
   5  12  10        1.53        6.56      7.01 o 
  -1  -6  11        1.44        1.93      3.13 o 
   0  -6  11        1.21        0.15      4.18 o 
   1  -6  11        1.29        4.45      3.11 o 
   2  -6  11        0.29       -5.07      5.37 o 
  -4  -5  11        4.30       10.74      4.77 o 
  -3  -5  11        7.71        7.94      3.84 o 
  -2  -5  11       48.73       39.94      3.73 o 
  -1  -5  11        0.91        1.54      2.05 o 
   0  -5  11        0.28       -3.43      3.43 o 
   1  -5  11        7.23        5.58      3.28 o 
   2  -5  11       71.95       79.89      5.82 o 
   3  -5  11       13.63       11.96      3.72 o 
   4  -5  11        3.43        4.18      4.92 o 
  -5  -4  11        0.51       -2.69      6.56 o 
  -4  -4  11        8.28        9.24      3.37 o 
  -3  -4  11        8.07       12.38      4.48 o 
  -2  -4  11        0.04       -0.31      3.43 o 
  -1  -4  11        0.07       -2.29      2.29 o 
   0  -4  11       38.81       35.66      4.63 o 
   1  -4  11      130.36      136.10      5.22 o 
   2  -4  11       45.79       49.23      4.20 o 
   3  -4  11       10.10       11.68      3.01 o 
   4  -4  11        0.06       -1.78      3.67 o 
   5  -4  11        2.09        4.91      3.33 o 
  -5  -3  11       28.71       38.71      4.43 o 
  -4  -3  11        1.42        1.04      3.01 o 
  -3  -3  11       19.96       21.56      3.16 o 
  -2  -3  11       40.56       45.95      3.73 o 
  -1  -3  11       29.03       27.88      4.77 o 
   0  -3  11        0.81       -0.45      1.79 o 
   1  -3  11       17.75       17.16      2.39 o 
   2  -3  11        0.10        0.60      1.47 o 
   3  -3  11        3.83        2.67      2.48 o 
   4  -3  11        0.14        1.95      3.08 o 
   5  -3  11        0.13        3.31      2.83 o 
   6  -3  11        0.22       -0.45      3.85 o 
  -5  -2  11        0.13       -1.01      3.11 o 
  -4  -2  11        1.38       -2.69      2.69 o 
  -2  -2  11       26.79       31.77      4.77 o 
  -1  -2  11       25.51       21.62      1.74 o 
   0  -2  11       45.55       46.40      2.46 o 
   1  -2  11        0.23       -1.42      1.42 o 
   2  -2  11       17.41       19.99      1.82 o 
   3  -2  11        0.95        2.19      1.94 o 
   4  -2  11       15.44       20.51      4.77 o 
   5  -2  11        6.64        6.54      2.65 o 
   6  -2  11       26.04       23.27      6.94 o 
   7  -2  11       10.96       19.88      3.93 o 
  -6  -1  11        0.01        3.13      5.52 o 
  -5  -1  11        0.73       -0.39      2.83 o 
  -4  -1  11       17.17       15.36      3.66 o 
  -3  -1  11        0.20        2.92      2.69 o 
  -2  -1  11       36.89       39.65      3.27 o 
  -1  -1  11        1.85        1.72      1.10 o 
   0  -1  11        1.41        0.53      1.12 o 
   1  -1  11        0.13        0.37      1.13 o 
   2  -1  11       11.12       10.70      1.32 o 
   3  -1  11        6.56        8.45      1.36 o 
   4  -1  11        0.21        2.14      1.42 o 
   5  -1  11        9.76       10.50      2.51 o 
   6  -1  11       11.10        6.42      2.69 o 
   7  -1  11        4.55        4.64      3.55 o 
  -6   0  11       24.75       26.11      6.42 o 
  -5   0  11        7.41        3.64      2.73 o 
  -4   0  11        2.74        0.55      2.58 o 
  -3   0  11        0.80        2.32      2.37 o 
  -2   0  11        0.03        0.80      1.27 o 
  -1   0  11        0.03        0.30      0.95 o 
   0   0  11       95.08       91.51      4.40 o 
   1   0  11      856.50      935.16     51.03 o 
   2   0  11        0.39        1.13      1.34 o 
   3   0  11      101.19      109.59      8.06 o 
   4   0  11        0.02       -0.11      1.27 o 
   5   0  11        5.17        6.55      1.27 o 
   6   0  11        0.89        3.64      2.12 o 
   7   0  11        0.65        1.10      2.79 o 
   8   0  11        0.06        0.30      3.38 o 
  -6   1  11        5.16        7.01      5.22 o 
  -5   1  11        5.78        1.29      2.91 o 
  -4   1  11       87.85       87.58      5.82 o 
  -3   1  11        7.36        9.83      2.08 o 
  -2   1  11        0.01       -0.36      1.13 o 
  -1   1  11        4.49        3.76      0.86 o 
   0   1  11      287.16      289.96      8.06 o 
   1   1  11       25.06       22.35      1.29 o 
   2   1  11       41.42       43.90      2.31 o 
   3   1  11        0.23       -0.32      0.89 o 
   4   1  11       20.50       19.80      1.51 o 
   5   1  11        3.14        4.29      1.18 o 
   6   1  11        7.21        7.26      1.38 o 
   7   1  11        3.75        1.89      1.84 o 
   8   1  11        0.03        0.81      3.33 o 
   9   1  11        2.22        3.28      5.22 o 
  -5   2  11       49.17       50.28      6.42 o 
  -4   2  11       45.73       49.21      7.39 o 
  -3   2  11        0.06        1.15      1.87 o 
  -2   2  11       11.64       11.73      1.17 o 
  -1   2  11        2.89        1.89      1.21 o 
   0   2  11        9.20        8.69      1.19 o 
   1   2  11        1.19        2.33      1.04 o 
   2   2  11       77.40       77.04      4.40 o 
   3   2  11        0.12        1.03      1.15 o 
   4   2  11       29.48       30.10      1.93 o 
   5   2  11       18.59       19.41      1.64 o 
   6   2  11      137.42      143.95      3.78 o 
   7   2  11       10.88        8.64      1.76 o 
   8   2  11       18.04       15.27      2.31 o 
   9   2  11        1.05        1.19      2.90 o 
  -5   3  11        0.34        1.67      2.95 o 
  -4   3  11       33.72       34.91      2.69 o 
  -3   3  11       21.41       23.20      2.24 o 
  -2   3  11        0.48        0.25      2.69 o 
  -1   3  11        0.69        0.65      1.04 o 
   0   3  11       13.76       16.86      1.07 o 
   1   3  11        6.01        5.39      0.89 o 
   2   3  11        5.99        4.12      1.06 o 
   3   3  11        3.99        2.58      1.04 o 
   4   3  11        1.24        1.90      1.07 o 
   5   3  11      158.21      156.90      5.97 o 
   6   3  11        0.17       -0.52      1.15 o 
   7   3  11        2.11        1.76      1.68 o 
   8   3  11        3.25        3.62      2.06 o 
   9   3  11        0.66       -0.20      3.44 o 
  -5   4  11        0.24        0.54      2.87 o 
  -4   4  11       45.98       55.50      4.02 o 
  -3   4  11        0.15       -2.34      2.34 o 
  -2   4  11       12.15        6.55      2.10 o 
  -1   4  11       15.54       10.54      1.24 o 
   0   4  11        5.85        5.04      0.99 o 
   1   4  11        0.01       -0.51      0.72 o 
   2   4  11       69.85       80.63      3.51 o 
   3   4  11        4.49        4.43      1.42 o 
   4   4  11        0.13       -0.96      0.97 o 
   5   4  11       21.89       23.22      1.32 o 
   6   4  11        1.65        1.01      1.10 o 
   7   4  11        0.02       -0.40      1.43 o 
   8   4  11        1.00        2.37      2.28 o 
   9   4  11        0.86       -1.04      2.67 o 
  -4   5  11        0.77        4.92      6.34 o 
  -3   5  11        3.73        5.87      2.01 o 
  -2   5  11       31.07       27.72      2.24 o 
  -1   5  11        0.43        0.15      0.88 o 
   0   5  11       18.45       14.03      1.04 o 
   1   5  11       17.22       16.13      1.21 o 
   2   5  11       56.92       58.93      1.76 o 
   3   5  11        3.70        4.75      0.77 o 
   4   5  11       40.65       40.70      4.25 o 
   5   5  11        6.36        8.03      0.80 o 
   6   5  11        0.67        2.05      1.32 o 
   7   5  11        0.79        0.49      1.47 o 
   8   5  11        5.90        8.86      2.76 o 
   9   5  11        4.55        2.48      2.74 o 
  -4   6  11        4.04        4.12      2.91 o 
  -3   6  11        7.99        9.84      2.64 o 
  -2   6  11        2.55        3.25      2.22 o 
  -1   6  11       17.15       14.83      1.42 o 
   0   6  11        7.51        6.45      1.13 o 
   1   6  11        3.40        4.40      1.87 o 
   2   6  11       15.22       12.77      2.61 o 
   3   6  11       20.66       21.44      1.36 o 
   4   6  11        2.80        3.26      0.82 o 
   5   6  11       47.02       47.04      4.55 o 
   6   6  11       22.42       24.24      1.93 o 
   7   6  11       23.34       22.86      2.39 o 
   8   6  11       12.82       12.30      2.46 o 
   9   6  11        0.03       -1.95      2.72 o 
  -3   7  11        0.91        1.34      2.61 o 
  -2   7  11       37.88       40.40      3.04 o 
  -1   7  11        0.52        1.38      1.76 o 
   0   7  11        9.43       13.83      2.26 o 
   1   7  11        0.26        3.25      1.86 o 
   2   7  11        0.87        0.34      1.65 o 
   3   7  11        4.42        4.77      0.90 o 
   4   7  11      439.49      498.89      9.57 o 
   5   7  11      184.34      200.98      6.12 o 
   6   7  11      225.24      255.34      7.09 o 
   7   7  11       14.67       13.54      1.95 o 
   8   7  11        6.21        9.99      2.46 o 
   9   7  11        0.08        0.60      3.43 o 
  -2   8  11       24.34       24.64      2.76 o 
  -1   8  11        1.33        3.31      2.25 o 
   0   8  11       63.04       82.15      4.47 o 
   1   8  11        0.09       -0.62      2.12 o 
   2   8  11        0.17       -0.29      1.63 o 
   3   8  11        0.51       -1.60      1.60 o 
   4   8  11       63.94       62.10      1.95 o 
   5   8  11        2.88        2.46      1.42 o 
   6   8  11        4.39        3.21      1.60 o 
   7   8  11        7.37        9.69      2.19 o 
   8   8  11        0.96       -1.34      2.69 o 
   9   8  11        3.78        4.22      2.64 o 
  -1   9  11       53.29       58.08      3.89 o 
   0   9  11        2.58        1.78      2.46 o 
   1   9  11       12.15        8.93      2.37 o 
   2   9  11       10.78       11.14      2.09 o 
   3   9  11        3.11        3.78      1.87 o 
   4   9  11        5.28        5.66      2.76 o 
   5   9  11        1.52        2.85      2.11 o 
   6   9  11       29.23       27.23      3.01 o 
   7   9  11        1.54        2.74      1.92 o 
   8   9  11        0.06        0.64      2.69 o 
   0  10  11        4.96        4.07      4.25 o 
   1  10  11        5.25        1.45      2.94 o 
   2  10  11        7.99        6.86      3.88 o 
   3  10  11        0.23       -0.90      3.31 o 
   4  10  11       10.25        6.92      2.68 o 
   5  10  11        0.69        1.10      2.76 o 
   6  10  11       24.25       22.43      3.33 o 
   7  10  11        0.05       -2.61      3.01 o 
   2  11  11        1.29        1.94      4.33 o 
   3  11  11        1.01        1.54      3.84 o 
   4  11  11        0.32        0.14      3.01 o 
   5  11  11        1.52        3.12      3.01 o 
   6  11  11        1.24        3.58      4.92 o 
   7  11  11        0.11        4.18      5.67 o 
  -1  -5  12       19.89       22.15      3.78 o 
   0  -5  12        1.47        1.07      3.80 o 
   1  -5  12        2.80        6.71      5.22 o 
   2  -5  12        7.43        1.64      6.12 o 
   3  -5  12        8.94        8.95      6.56 o 
  -3  -4  12        1.07        4.26      3.40 o 
  -2  -4  12       19.63       20.95      6.12 o 
  -1  -4  12        0.21       -0.78      2.12 o 
   0  -4  12        0.79       -1.37      1.99 o 
   1  -4  12        0.15       -2.98      3.58 o 
   2  -4  12        5.01        8.80      3.46 o 
   3  -4  12        0.00        0.75      4.33 o 
   4  -4  12        1.32        0.00      5.22 o 
  -3  -3  12        2.53        5.82      4.48 o 
  -2  -3  12       30.48       34.25      2.90 o 
  -1  -3  12        0.22        0.00      1.99 o 
   0  -3  12       14.08       15.33      3.13 o 
   1  -3  12        2.70       -1.04      2.09 o 
   2  -3  12        0.06       -0.15      2.09 o 
   3  -3  12        1.29        3.06      2.74 o 
   4  -3  12        0.34        3.00      3.39 o 
   5  -3  12        0.13        2.46      3.84 o 
  -4  -2  12        3.86        6.42      3.58 o 
  -3  -2  12      139.82      164.17      9.42 o 
  -2  -2  12       27.63       24.62      4.92 o 
  -1  -2  12        1.47        1.34      2.09 o 
   0  -2  12        1.21        0.45      1.94 o 
   1  -2  12        3.88        4.33      2.09 o 
   2  -2  12        3.05        5.37      2.09 o 
   3  -2  12       54.28       50.14      3.03 o 
   4  -2  12        0.01        1.09      1.87 o 
   5  -2  12        0.40        1.56      3.58 o 
   6  -2  12        3.71        2.54      3.69 o 
  -5  -1  12        1.88        3.56      5.60 o 
  -4  -1  12        6.43        1.34      4.33 o 
  -3  -1  12        3.75        1.91      2.53 o 
  -2  -1  12        4.19        8.50      4.03 o 
  -1  -1  12        7.75        6.40      1.29 o 
   0  -1  12       35.55       37.19      2.23 o 
   1  -1  12       41.39       42.05      6.64 o 
   2  -1  12       42.41       41.12      2.04 o 
   3  -1  12      165.24      183.37      6.27 o 
   4  -1  12       11.22       11.37      2.58 o 
   5  -1  12        0.03        2.97      2.67 o 
   6  -1  12       12.58       10.35      3.72 o 
   7  -1  12       29.90       35.00      4.18 o 
  -4   0  12        0.72        0.44      2.44 o 
  -3   0  12        0.04       -0.90      3.43 o 
  -2   0  12        0.18        1.19      2.09 o 
  -1   0  12        1.30        1.40      3.13 o 
   0   0  12      257.75      273.78     10.74 o 
   1   0  12        0.42        0.62      1.34 o 
   2   0  12      632.26      693.05     26.48 o 
   3   0  12        3.43        1.64      1.79 o 
   4   0  12        0.61        0.19      1.40 o 
   5   0  12       17.28       15.86      2.76 o 
   6   0  12        0.02        1.07      2.76 o 
   7   0  12        0.45       -3.17      3.17 o 
  -5   1  12        0.83        0.45      6.12 o 
  -4   1  12        5.90        7.14      2.47 o 
  -3   1  12       16.44       18.12      2.88 o 
  -2   1  12        1.30        0.15      1.72 o 
  -1   1  12       31.54       35.84      3.73 o 
   0   1  12        3.55        4.96      1.04 o 
   1   1  12       55.81       55.73      1.90 o 
   2   1  12       23.95       20.14      1.68 o 
   3   1  12       21.61       25.24      5.00 o 
   4   1  12        8.23        8.53      3.21 o 
   5   1  12       19.75       21.65      1.57 o 
   6   1  12       12.54       11.24      3.80 o 
   7   1  12        1.05        3.01      2.68 o 
   8   1  12        2.69        1.73      3.05 o 
  -5   2  12        0.71        0.45      5.07 o 
  -4   2  12       86.76       96.64      5.37 o 
  -3   2  12       67.24       87.88      5.67 o 
  -2   2  12       32.95       34.38      2.15 o 
  -1   2  12       13.79       12.83      1.63 o 
   0   2  12        0.02       -0.64      1.57 o 
   1   2  12        6.85        4.90      1.12 o 
   2   2  12      111.41      110.62      4.33 o 
   3   2  12       28.38       29.54      1.57 o 
   4   2  12       15.89       14.39      1.64 o 
   5   2  12        2.26        0.99      1.65 o 
   6   2  12        2.27        4.46      1.76 o 
   7   2  12        4.89        4.44      2.01 o 
   8   2  12        0.66       -1.04      2.72 o 
  -4   3  12        6.93        9.86      3.58 o 
  -3   3  12       10.49       12.22      4.33 o 
  -2   3  12        3.25        3.96      1.78 o 
  -1   3  12        1.30        2.44      1.17 o 
   0   3  12        0.30        0.22      0.95 o 
   1   3  12        2.36        2.52      1.27 o 
   2   3  12        6.71        5.13      1.15 o 
   3   3  12        0.64        0.82      1.16 o 
   4   3  12        7.32        8.77      1.57 o 
   5   3  12       11.20        7.94      1.36 o 
   6   3  12       12.80       12.21      3.06 o 
   7   3  12       11.84       11.64      3.28 o 
   8   3  12        8.57        7.56      2.26 o 
   9   3  12        0.89        1.10      4.10 o 
  -4   4  12        2.31        0.04      2.37 o 
  -3   4  12       21.19       23.20      2.48 o 
  -2   4  12        3.23        3.34      2.12 o 
  -1   4  12        3.39        3.08      2.09 o 
   0   4  12        0.87        0.98      1.12 o 
   1   4  12      160.50      149.06      3.45 o 
   2   4  12       55.09       51.60      2.46 o 
   3   4  12       11.76       13.28      1.87 o 
   4   4  12       20.65       17.46      1.36 o 
   5   4  12        0.45        1.30      1.10 o 
   6   4  12        0.69        1.93      2.16 o 
   7   4  12        0.93       -0.14      2.24 o 
   8   4  12        0.60       -0.78      2.61 o 
   9   4  12        0.97        8.83      7.83 o 
  -4   5  12        8.33       15.59      4.32 o 
  -3   5  12        0.07        2.40      3.50 o 
  -2   5  12       11.33       11.15      4.33 o 
  -1   5  12        1.25       -0.25      1.35 o 
   0   5  12       24.55       18.46      2.24 o 
   1   5  12      154.59      146.46      3.55 o 
   2   5  12        0.84        1.27      0.95 o 
   3   5  12        0.01        0.89      0.86 o 
   4   5  12       33.81       34.02      4.03 o 
   5   5  12        8.97        8.18      1.13 o 
   6   5  12        0.27        0.90      1.82 o 
   7   5  12       51.30       54.53      2.76 o 
   8   5  12        0.33        3.73      2.69 o 
   9   5  12        0.00       -3.13      3.13 o 
  -3   6  12        2.01        0.54      3.28 o 
  -2   6  12       13.42       15.41      4.25 o 
  -1   6  12        6.96        5.09      2.33 o 
   0   6  12       10.47        8.85      2.05 o 
   1   6  12        1.94        2.00      1.65 o 
   2   6  12        0.15        0.20      1.04 o 
   3   6  12        4.86        5.03      1.30 o 
   4   6  12        1.32        1.26      1.49 o 
   5   6  12        7.19        7.54      1.69 o 
   6   6  12      208.38      242.91      6.86 o 
   7   6  12        7.26        9.14      1.93 o 
   8   6  12       25.77       23.90      7.01 o 
   9   6  12       11.14       18.36      9.70 o 
  -2   7  12       51.84       49.66      3.59 o 
  -1   7  12       27.07       35.75      3.36 o 
   0   7  12        3.04        3.92      2.28 o 
   1   7  12        4.90        3.30      2.40 o 
   2   7  12        0.58        1.75      1.71 o 
   3   7  12        1.61       -0.10      0.90 o 
   4   7  12       21.71       22.21      1.51 o 
   5   7  12      108.12      115.56      3.82 o 
   6   7  12      140.63      151.95      4.72 o 
   7   7  12        0.12       -0.36      1.78 o 
   8   7  12       15.28       16.24      2.84 o 
   9   7  12        0.49       -0.60      3.28 o 
  -2   8  12        3.43        8.16      3.95 o 
  -1   8  12        8.29       11.89      3.21 o 
   0   8  12        9.93        8.94      2.79 o 
   1   8  12        8.62       11.15      3.21 o 
   2   8  12       16.76       17.99      3.73 o 
   3   8  12       61.33       61.24      7.01 o 
   4   8  12        2.58        2.41      2.84 o 
   5   8  12       11.28       10.88      1.65 o 
   6   8  12        4.98        3.27      1.82 o 
   7   8  12        3.51        3.73      1.86 o 
   8   8  12        0.39       -0.10      2.61 o 
  -1   9  12        1.74        5.11      3.80 o 
   0   9  12      123.58      147.46     10.44 o 
   1   9  12        1.11       -2.54      2.54 o 
   2   9  12       86.14       84.84      5.67 o 
   3   9  12        0.00       -1.51      2.51 o 
   4   9  12        1.19        2.32      2.51 o 
   5   9  12        0.25        1.21      3.29 o 
   6   9  12       27.34       31.15      3.30 o 
   7   9  12        0.31       -0.57      2.73 o 
   8   9  12        3.11        4.77      4.63 o 
   1  10  12        0.83        3.28      5.67 o 
   2  10  12        0.73       -3.11      3.49 o 
   3  10  12        0.66        4.36      3.48 o 
   4  10  12        1.04       -1.42      3.51 o 
   5  10  12        3.86        0.98      3.95 o 
   6  10  12       10.35       13.20      6.04 o 
   7  10  12        0.16       -2.83      4.33 o 
   4  11  12       15.25       20.14      6.71 o 
   5  11  12       78.96       89.37     10.15 o 
  -2  -4  13        4.20        2.09      4.92 o 
  -1  -4  13        2.36        8.96      3.67 o 
   0  -4  13        3.07        1.21      3.36 o 
   1  -4  13        0.74        5.67      4.18 o 
  -3  -3  13       17.62       30.88      6.56 o 
  -2  -3  13        0.01       -2.94      3.53 o 
  -1  -3  13       13.13       15.37      3.13 o 
   0  -3  13       25.24       27.81      2.66 o 
   1  -3  13       10.27        7.51      2.26 o 
   2  -3  13        0.04       -4.33      4.33 o 
   3  -3  13       17.92       12.55      4.32 o 
   4  -3  13        0.50        6.42      6.42 o 
  -3  -2  13        1.72        0.81      3.21 o 
  -2  -2  13        1.15        2.23      2.68 o 
  -1  -2  13        2.28        1.62      3.13 o 
   0  -2  13        8.59       11.35      2.24 o 
   1  -2  13        3.87        4.90      2.15 o 
   2  -2  13       14.88       16.66      2.69 o 
   3  -2  13        0.05        0.00      3.58 o 
   4  -2  13        1.92        2.58      3.14 o 
   5  -2  13        0.71        0.72      3.41 o 
  -4  -1  13        0.46        5.91      5.37 o 
  -3  -1  13        0.02        0.49      3.33 o 
  -2  -1  13       15.39       12.66      3.01 o 
  -1  -1  13        0.34       -0.03      2.37 o 
   0  -1  13        6.86        3.73      1.61 o 
   1  -1  13        1.94        0.87      1.69 o 
   2  -1  13        0.10       -0.73      2.01 o 
   3  -1  13        0.02       -0.18      1.90 o 
   4  -1  13        5.06        6.12      4.48 o 
   5  -1  13        2.69        6.18      3.37 o 
   6  -1  13        0.04        3.13      3.90 o 
  -4   0  13       16.04       18.41      3.99 o 
  -3   0  13       11.13       11.12      3.17 o 
  -2   0  13        0.60       -0.54      2.69 o 
  -1   0  13        0.13       -0.05      1.55 o 
   0   0  13        4.21        5.07      1.94 o 
   1   0  13        0.17        1.89      1.35 o 
   2   0  13       33.00       29.45      2.01 o 
   3   0  13      285.92      324.44     14.47 o 
   4   0  13        0.26       -0.60      2.54 o 
   5   0  13       35.72       35.93      3.50 o 
   6   0  13        0.20       -2.87      3.25 o 
   7   0  13        1.71       10.89      7.01 o 
  -4   1  13        0.32        3.68      3.63 o 
  -3   1  13        7.65        5.91      3.66 o 
  -2   1  13       73.52       79.90      4.16 o 
  -1   1  13        8.62       10.74      1.84 o 
   0   1  13        0.00       -0.87      1.36 o 
   1   1  13        0.05        0.38      1.64 o 
   2   1  13      216.47      216.74      7.09 o 
   3   1  13       37.19       31.11      2.39 o 
   4   1  13       29.79       28.38      4.63 o 
   5   1  13        0.06       -0.75      1.73 o 
   6   1  13        2.73        3.23      2.68 o 
   7   1  13        1.01        4.74      3.06 o 
  -4   2  13       69.89       83.25      8.50 o 
  -3   2  13       48.98       56.37      3.97 o 
  -2   2  13       48.12       49.19      5.97 o 
  -1   2  13        2.76        3.41      1.61 o 
   0   2  13        7.46        6.80      1.57 o 
   1   2  13        1.35       -0.16      1.32 o 
   2   2  13        5.47        5.14      1.61 o 
   3   2  13        0.04        2.96      1.32 o 
   4   2  13       19.42       17.41      2.69 o 
   5   2  13        0.84        3.33      1.76 o 
   6   2  13        4.97        1.90      2.11 o 
   7   2  13        3.43        2.15      3.06 o 
   8   2  13       40.69       45.33      5.37 o 
  -4   3  13       15.52       10.74      6.12 o 
  -3   3  13        2.84        3.71      2.46 o 
  -2   3  13       11.06        7.81      3.05 o 
  -1   3  13       26.89       27.12      1.82 o 
   0   3  13        1.76        2.09      1.29 o 
   1   3  13        0.14        1.33      1.32 o 
   2   3  13        9.14        9.35      1.32 o 
   3   3  13        7.30        8.66      1.42 o 
   4   3  13        0.79        1.58      1.32 o 
   5   3  13        0.25        2.39      2.09 o 
   6   3  13        0.12       -0.46      1.89 o 
   7   3  13       49.83       49.13      6.49 o 
   8   3  13        0.21        6.14      3.99 o 
  -3   4  13        0.12       -1.75      3.36 o 
  -2   4  13       64.48       76.84      3.89 o 
  -1   4  13        0.42        1.62      2.34 o 
   0   4  13        8.54        7.07      2.07 o 
   1   4  13       12.24       10.88      1.57 o 
   2   4  13        4.92        4.73      1.72 o 
   3   4  13        0.80        0.90      1.21 o 
   4   4  13       37.09       41.91      6.79 o 
   5   4  13        1.10        0.31      2.69 o 
   6   4  13        0.93        1.49      2.39 o 
   7   4  13       18.06       13.99      2.69 o 
   8   4  13        0.04       -0.57      2.84 o 
  -3   5  13       39.11       46.59      5.53 o 
  -2   5  13        2.10        7.30      2.98 o 
  -1   5  13        5.43        3.27      2.15 o 
   0   5  13       19.67       19.80      2.10 o 
   1   5  13        0.25       -1.25      2.10 o 
   2   5  13        7.78        6.82      1.15 o 
   3   5  13       13.69       12.76      1.25 o 
   4   5  13       20.39       22.09      1.74 o 
   5   5  13        2.00        1.04      1.42 o 
   6   5  13        5.20        3.79      2.11 o 
   7   5  13        2.31        3.83      1.95 o 
   8   5  13        0.04       -2.98      2.98 o 
  -2   6  13        0.71        0.54      2.87 o 
  -1   6  13        8.52       10.27      2.65 o 
   0   6  13        0.03        0.17      1.63 o 
   1   6  13       11.96        9.08      2.26 o 
   2   6  13        8.02        6.77      1.35 o 
   3   6  13        0.08       -0.44      1.21 o 
   4   6  13        3.66        4.19      1.38 o 
   5   6  13        4.35        4.05      1.96 o 
   6   6  13        4.79        6.56      1.99 o 
   7   6  13       13.15       12.17      2.10 o 
   8   6  13        8.14        8.50      3.13 o 
  -2   7  13       12.64        8.21      5.67 o 
  -1   7  13        0.77        4.94      2.97 o 
   0   7  13       29.70       37.55      4.48 o 
   1   7  13        1.40       -0.28      2.98 o 
   2   7  13        6.36        4.73      3.73 o 
   3   7  13        0.37       -1.66      2.10 o 
   4   7  13        1.95        1.32      1.42 o 
   5   7  13        8.00       11.25      1.82 o 
   6   7  13      165.78      194.43      6.26 o 
   7   7  13       65.22       64.09      5.15 o 
   8   7  13       69.23       73.25     11.12 o 
  -1   8  13        0.01        1.20      4.63 o 
   0   8  13        8.05        9.14      2.65 o 
   1   8  13        0.02        2.57      2.24 o 
   2   8  13       54.14       59.68      4.33 o 
   3   8  13        0.06        2.00      2.48 o 
   4   8  13        0.01        0.07      2.57 o 
   5   8  13        3.12        2.88      2.51 o 
   6   8  13       59.40       59.71      3.87 o 
   7   8  13        0.87        0.46      2.36 o 
   8   8  13       11.71        6.71      5.07 o 
   0   9  13        0.84        2.95      3.84 o 
   1   9  13       55.12       63.73      4.58 o 
   2   9  13        0.98        0.75      2.74 o 
   3   9  13        3.95        2.61      2.85 o 
   4   9  13       10.74       10.03      2.83 o 
   5   9  13        0.23       -1.85      2.76 o 
   6   9  13        1.28       -0.08      2.97 o 
   7   9  13        1.22       -0.34      3.40 o 
   3  10  13        5.33       11.19      4.03 o 
   4  10  13        3.37        6.66      3.80 o 
   5  10  13        1.75        2.39      3.88 o 
   6  10  13        7.41        7.46      6.71 o 
   0  -3  14       16.00       17.90      5.22 o 
   1  -3  14        0.09        4.18      4.77 o 
   2  -3  14        2.68        6.27      5.07 o 
  -2  -2  14        1.64       -3.46      3.58 o 
  -1  -2  14       91.02       98.77      6.27 o 
   0  -2  14       22.16       22.07      4.63 o 
   1  -2  14        2.00        1.42      2.00 o 
   2  -2  14        0.50        0.40      2.40 o 
   3  -2  14        1.09        1.46      3.25 o 
  -2  -1  14        4.77       10.44      5.67 o 
  -1  -1  14        8.64        6.86      2.69 o 
   0  -1  14        2.09        3.24      2.16 o 
   1  -1  14        1.57        1.65      1.84 o 
   2  -1  14       19.42       21.42      3.64 o 
   3  -1  14       12.70       10.89      2.30 o 
   4  -1  14       12.23        7.42      3.41 o 
   5  -1  14       81.52       85.50      6.14 o 
  -3   0  14        0.40        7.88      3.74 o 
  -2   0  14        0.26       -0.02      3.53 o 
  -1   0  14        0.00        0.42      1.99 o 
   0   0  14        0.03       -1.34      2.39 o 
   1   0  14        4.16        3.83      1.73 o 
   2   0  14       83.55       93.56      3.60 o 
   3   0  14        0.31        1.94      2.15 o 
   4   0  14      230.62      278.41     15.96 o 
   5   0  14        0.11        3.13      3.87 o 
   6   0  14        1.17        9.90      4.18 o 
  -3   1  14        0.91       -0.75      4.92 o 
  -2   1  14        3.34        3.43      3.13 o 
  -1   1  14        7.74        5.19      2.46 o 
   0   1  14        0.97        2.03      1.79 o 
   1   1  14       12.36       13.77      2.01 o 
   2   1  14        0.02       -0.60      1.94 o 
   3   1  14       25.91       25.74      6.34 o 
   4   1  14       34.00       33.63      4.33 o 
   5   1  14        6.08        6.86      4.48 o 
   6   1  14        2.64        1.19      3.80 o 
  -3   2  14        0.31        4.23      3.51 o 
  -2   2  14       57.69       62.39      3.95 o 
  -1   2  14       43.50       50.42      3.56 o 
   0   2  14       19.69       18.20      1.94 o 
   1   2  14       22.81       24.74      1.78 o 
   2   2  14        0.19       -0.45      1.63 o 
   3   2  14        1.70        0.48      1.92 o 
   4   2  14       19.61       17.29      2.39 o 
   5   2  14        3.57        2.77      1.88 o 
   6   2  14        3.46        5.48      4.33 o 
   7   2  14        0.04        1.08      7.16 o 
  -2   3  14       20.51       34.83      4.10 o 
  -1   3  14        7.04        4.24      2.10 o 
   0   3  14        5.19        4.83      2.35 o 
   1   3  14        2.39        0.39      1.51 o 
   2   3  14        0.29       -0.33      1.65 o 
   3   3  14        2.06        1.94      2.39 o 
   4   3  14       13.78       10.62      2.37 o 
   5   3  14        0.84        1.31      4.55 o 
   6   3  14        0.00       -0.15      2.91 o 
   7   3  14        3.69        4.86      3.97 o 
  -2   4  14        6.40        1.57      2.71 o 
  -1   4  14       18.77       24.01      5.52 o 
   0   4  14        0.22       -1.74      1.74 o 
   1   4  14        5.17        4.90      1.53 o 
   2   4  14        0.06        0.08      1.32 o 
   3   4  14       59.23       56.14      2.90 o 
   4   4  14       23.25       22.98      3.88 o 
   5   4  14        6.72        5.43      2.26 o 
   6   4  14        6.26        6.96      2.27 o 
   7   4  14        0.18       -0.60      2.45 o 
  -2   5  14        8.62        6.27      5.67 o 
  -1   5  14        0.55        1.40      2.44 o 
   0   5  14        3.46        2.99      1.78 o 
   1   5  14        0.07        0.23      2.09 o 
   2   5  14       14.97       11.68      1.79 o 
   3   5  14      116.92      117.01      3.95 o 
   4   5  14        0.02        1.54      1.57 o 
   5   5  14        0.54        2.86      1.99 o 
   6   5  14        3.67        5.92      2.24 o 
   7   5  14        1.52       -2.32      2.55 o 
   8   5  14        0.22        3.73      3.58 o 
  -1   6  14        0.60       -0.09      2.90 o 
   0   6  14        3.03        2.91      2.11 o 
   1   6  14        8.78        3.64      2.51 o 
   2   6  14        5.53        2.64      2.28 o 
   3   6  14        0.43        0.30      2.26 o 
   4   6  14        0.92        0.60      2.09 o 
   5   6  14        1.23       -0.24      2.01 o 
   6   6  14        0.30       -0.03      2.24 o 
   7   6  14        0.58        2.29      2.26 o 
   0   7  14       54.75       50.73      4.11 o 
   1   7  14       22.70       23.33      3.07 o 
   2   7  14        0.03       -0.87      2.12 o 
   3   7  14        3.23        4.40      3.17 o 
   4   7  14        0.35        5.67      4.63 o 
   5   7  14        3.44        2.98      2.57 o 
   6   7  14        7.25        2.15      2.90 o 
   7   7  14       38.71       33.82      3.80 o 
   1   8  14        1.97        7.24      2.83 o 
   2   8  14        1.35        2.34      3.64 o 
   3   8  14        3.40        4.12      2.84 o 
   4   8  14        7.29       10.08      3.93 o 
   5   8  14       32.22       31.37      3.44 o 
   6   8  14        1.30       -0.34      2.97 o 
   7   8  14        9.29        8.05      3.37 o 
   3   9  14        1.05        3.35      5.67 o 
   4   9  14       52.94       45.72      5.67 o 
   5   9  14        0.48        5.97      3.06 o 
   6   9  14        1.65        0.45      7.01 o 
   0  -1  15        9.80        6.43      2.91 o 
   1  -1  15        0.79        1.06      2.35 o 
   2  -1  15        0.18        0.77      2.44 o 
   3  -1  15        0.84       -1.04      3.33 o 
  -1   0  15        9.65        6.07      3.05 o 
   0   0  15        0.01       -2.32      2.32 o 
   1   0  15        0.00       -1.16      2.17 o 
   2   0  15        4.60        4.46      2.37 o 
   3   0  15        0.19       -0.28      2.35 o 
   4   0  15        8.03        9.22      2.82 o 
  -1   1  15        8.22        5.49      2.91 o 
   0   1  15       43.98       43.00      2.80 o 
   1   1  15        6.39        7.77      1.90 o 
   2   1  15        0.34       -0.54      3.43 o 
   3   1  15        0.61       -2.24      2.70 o 
   4   1  15      112.91      124.58      9.40 o 
   5   1  15       22.77       18.04      3.99 o 
  -1   2  15       35.11       32.97      4.48 o 
   0   2  15       36.81       42.07      3.28 o 
   1   2  15        4.11        3.27      1.72 o 
   2   2  15        4.04        1.34      2.09 o 
   3   2  15        1.55       -0.90      2.54 o 
   4   2  15        6.59        4.11      2.76 o 
   5   2  15        0.02        0.26      3.37 o 
   6   2  15        2.64        1.19      5.07 o 
  -1   3  15        5.90        6.18      2.98 o 
   0   3  15        1.36       -0.15      2.83 o 
   1   3  15       16.68       14.98      1.84 o 
   2   3  15        1.98        2.05      2.15 o 
   3   3  15        0.05       -1.14      1.89 o 
   4   3  15        3.26        4.08      2.22 o 
   5   3  15        4.79        5.10      2.42 o 
   6   3  15        2.64        6.00      3.96 o 
  -1   4  15        0.17       -3.79      3.79 o 
   0   4  15       41.56       45.87      3.80 o 
   1   4  15        0.85        0.98      2.31 o 
   2   4  15        3.70        0.82      1.94 o 
   3   4  15        3.09        0.60      2.54 o 
   4   4  15        3.21        1.96      2.29 o 
   5   4  15        0.42       -1.62      2.28 o 
   6   4  15        9.10        9.66      3.01 o 
   0   5  15        8.02       13.95      2.94 o 
   1   5  15        4.07        4.18      3.43 o 
   2   5  15        9.19        6.83      2.42 o 
   3   5  15        0.10       -0.89      1.68 o 
   4   5  15        2.73       -2.12      2.12 o 
   5   5  15        4.77        5.53      2.37 o 
   6   5  15        3.73        6.15      2.84 o 
   0   6  15        0.01        6.25      5.30 o 
   1   6  15        9.38        7.64      3.44 o 
   2   6  15        0.31       -1.38      3.51 o 
   3   6  15        6.04        7.22      3.32 o 
   4   6  15        4.19        2.73      3.28 o 
   5   6  15        1.29        9.40      4.77 o 
   6   6  15        0.25       -1.04      2.67 o 
   1   7  15        1.53        1.19      3.73 o 
   2   7  15        9.47        6.50      3.16 o 
   3   7  15        1.51        0.70      3.53 o 
   4   7  15        2.09        6.42      4.03 o 
   5   7  15        0.81       -1.93      3.36 o 
   6   7  15        1.82        2.27      3.23 o 
   3   8  15        0.25       -3.13      5.07 o 
   4   8  15       37.14       41.07      6.49 o 
   5   8  15        0.02        2.00      3.74 o 
   1   2  16       19.29       20.89      2.83 o 
   2   2  16        8.88        6.10      2.01 o 
   3   2  16       20.05       15.81      2.65 o 
   4   2  16        0.18       -1.19      4.77 o 
   1   3  16        4.26        2.98      3.28 o 
   2   3  16        3.25        0.07      2.98 o 
   3   3  16        1.13       -2.01      2.69 o 
   4   3  16        0.55       -0.41      3.36 o 
   1   4  16       11.37       10.71      6.12 o 
   2   4  16        0.15        0.21      3.55 o 
   3   4  16        3.82        1.16      2.33 o 
   4   4  16        0.15        2.84      2.49 o 
   5   4  16       16.21       11.90      3.62 o 
   2   5  16        1.13       -0.45      2.84 o 
   3   5  16        0.25        4.78      3.43 o 
   4   5  16        9.08        7.04      3.63 o 
   3   6  16        9.56        8.02      3.84 o 
   4   6  16        2.33        2.12      6.94 o 
                                                 
